# Supplementary material for: Whole genome duplications and expansion of the vertebrate GATA transcription factor gene family
Source: BMC Evol Biol. 2009 Aug 20;9:207. doi: 10.1186/1471-2148-9-207 (PMC2857956; doi:10.1186/1471-2148-9-207)
Supplement: Additional file 2 — Table of GATA123 syntenic genes. ENSEMBL Gene IDs, chromosomal location, and gene start is given for the human gene for each gene included in the GATA123 paralogous region, as well as the human paralog, annotations, and orthologs annotations in seven vertebrate species. [file 1471-2148-9-207-S2.xls]

## Sheet: Clean 
Human Associated Gene Name	Human Ensembl Gene ID	Human Chromosome Name	Human Gene Start (bp)	Human Paralog Ensembl Gene ID	Human Paralog Chromosome	Human Paralog Chr Start (bp)	Mouse Ensembl Gene ID	Mouse Chromosome	Mouse Chromosome Start (bp)	Chicken Ensembl Gene ID	Chicken Chromosome	Chicken Chromosome Start (bp)	Medaka Ensembl Gene ID	Medaka Chromosome	Medaka Chromosome Start (bp)	Stickleback Ensembl Gene ID	Stickleback Chromosome	Stickleback Chromosome Start (bp)	Zebrafish Ensembl ID	Zebrafish Chromosome	Zebrafish Chromosome Start (bp)	Fugu Ensembl Gene ID	Fugu Chromosome	Fugu Chromosome Start (bp)	Xenopus Ensembl Gene ID	Xenopus Chromosome	Xenopus Chromosome Start (bp)
SEMA3F	ENSG00000001617	3	50167528	ENSG00000075223	7	80209791	ENSMUSG00000034684	9	107583833	ENSGALG00000013370	Un_random	37251823	ENSORLG00000014370	5	27264849	ENSGACG00000010605	groupXVII	10871912	ENSDARG00000055373	11	33463071	ENSTRUG00000011002	scaffold_56	562588	ENSXETG00000007312	scaffold_159	1720256
SEMA3F	ENSG00000001617	3	50167528	ENSG00000075213	7	83425601	ENSMUSG00000034684	9	107583833	ENSGALG00000013370	Un_random	37251823	ENSORLG00000014370	5	27264849	ENSGACG00000010605	groupXVII	10871912	ENSDARG00000011163	6	29674508	ENSTRUG00000014242	scaffold_79	874144	ENSXETG00000007312	scaffold_159	1720256
SEMA3F	ENSG00000001617	3	50167528	ENSG00000010319	3	52442308	ENSMUSG00000034684	9	107583833	ENSGALG00000013370	Un_random	37251823	ENSORLG00000014370	5	27264849	ENSGACG00000011989	groupXVII	14332952				ENSTRUG00000011002	scaffold_56	562588	ENSXETG00000007312	scaffold_159	1720256
SEMA3F	ENSG00000001617	3	50167528	ENSG00000153993	7	84462812	ENSMUSG00000034684	9	107583833	ENSGALG00000013370	Un_random	37251823	ENSORLG00000014370	5	27264849	ENSGACG00000011989	groupXVII	14332952				ENSTRUG00000014242	scaffold_79	874144	ENSXETG00000007312	scaffold_159	1720256
SEMA3F	ENSG00000001617	3	50167528	ENSG00000012171	3	50280044	ENSMUSG00000034684	9	107583833				ENSORLG00000014370	5	27264849										ENSXETG00000007312	scaffold_159	1720256
SEMA3F	ENSG00000001617	3	50167528	ENSG00000170381	7	82831158	ENSMUSG00000034684	9	107583833				ENSORLG00000014370	5	27264849										ENSXETG00000007312	scaffold_159	1720256
SEMA3F	ENSG00000001617	3	50167528	ENSG00000187764	9	91181972	ENSMUSG00000034684	9	107583833				ENSORLG00000014370	5	27264849										ENSXETG00000007312	scaffold_159	1720256
SEMA3F	ENSG00000001617	3	50167528	ENSG00000168758	2	96889201	ENSMUSG00000034684	9	107583833				ENSORLG00000014370	5	27264849										ENSXETG00000007312	scaffold_159	1720256
SEMA3F	ENSG00000001617	3	50167528	ENSG00000095539	10	102722276	ENSMUSG00000034684	9	107583833				ENSORLG00000014370	5	27264849										ENSXETG00000007312	scaffold_159	1720256
SEMA3F	ENSG00000001617	3	50167528	ENSG00000185033	15	88529156	ENSMUSG00000034684	9	107583833				ENSORLG00000014370	5	27264849										ENSXETG00000007312	scaffold_159	1720256
SEMA3F	ENSG00000001617	3	50167528	ENSG00000092421	5	115807150	ENSMUSG00000034684	9	107583833				ENSORLG00000014370	5	27264849										ENSXETG00000007312	scaffold_159	1720256
SEMA3F	ENSG00000001617	3	50167528	ENSG00000137872	15	45797978	ENSMUSG00000034684	9	107583833				ENSORLG00000014370	5	27264849										ENSXETG00000007312	scaffold_159	1720256
SEMA3F	ENSG00000001617	3	50167528	ENSG00000135622	2	74734901	ENSMUSG00000034684	9	107583833				ENSORLG00000014370	5	27264849										ENSXETG00000007312	scaffold_159	1720256
SEMA3F	ENSG00000001617	3	50167528	ENSG00000167680	19	4493600	ENSMUSG00000034684	9	107583833				ENSORLG00000014370	5	27264849										ENSXETG00000007312	scaffold_159	1720256
SEMA3F	ENSG00000001617	3	50167528	ENSG00000143434	1	149370791	ENSMUSG00000034684	9	107583833				ENSORLG00000014370	5	27264849										ENSXETG00000007312	scaffold_159	1720256
RBM5	ENSG00000003756	3	50101372	ENSG00000182872	X	46889575	ENSMUSG00000032580	9	107642826	ENSGALG00000004626	12	2956104	ENSORLG00000003369	5	5681847	ENSGACG00000010469	groupXVII	10713059				ENSTRUG00000008292	scaffold_56	404772	ENSXETG00000007303	scaffold_159	2159723
RBM5	ENSG00000003756	3	50101372	ENSG00000004534	3	49952481	ENSMUSG00000032580	9	107642826	ENSGALG00000004626	12	2956104	ENSORLG00000003369	5	5681847	ENSGACG00000000858	scaffold_27	2508688				ENSTRUG00000008292	scaffold_56	404772	ENSXETG00000007303	scaffold_159	2159723
RBM5	ENSG00000003756	3	50101372	ENSG00000182872	X	46889575	ENSMUSG00000032580	9	107642826				ENSORLG00000001053	5	1375856										ENSXETG00000007303	scaffold_159	2159723
RBM5	ENSG00000003756	3	50101372	ENSG00000004534	3	49952481	ENSMUSG00000032580	9	107642826				ENSORLG00000001053	5	1375856										ENSXETG00000007303	scaffold_159	2159723
PLXND1	ENSG00000004399	3	130756708				ENSMUSG00000030123	6	115904829	ENSGALG00000008473	12	20173493													ENSXETG00000001467	scaffold_196	1652638
RBM6	ENSG00000004534	3	49952481	ENSG00000003756	3	50101372	ENSMUSG00000032582	9	107675896	ENSGALG00000002941	12	2425320
RBM6	ENSG00000004534	3	49952481	ENSG00000182872	X	46889575	ENSMUSG00000032582	9	107675896
ZMYND10	ENSG00000004838	3	50353550				ENSMUSG00000010044	9	107449639	ENSGALG00000002114	12	1383269	ENSORLG00000003775	5	6609622	ENSGACG00000001280	scaffold_27	3583742	ENSDARG00000002406	1	17354382	ENSTRUG00000013607	scaffold_56	813748	ENSXETG00000007334	scaffold_159	1262883
TKTL1	ENSG00000007350	X	153177345	ENSG00000151005	4	164612456	ENSMUSG00000031397	X	71422598				ENSORLG00000008684	7	14059456	ENSGACG00000009964	groupXII	12426036	ENSDARG00000006019	23	17974730	ENSTRUG00000009835	scaffold_93	514264	ENSXETG00000026656	scaffold_136	563146
TKTL1	ENSG00000007350	X	153177345	ENSG00000163931	3	53234715	ENSMUSG00000031397	X	71422598				ENSORLG00000008684	7	14059456										ENSXETG00000026656	scaffold_136	563146
CACNA2D2	ENSG00000007402	3	50375237	ENSG00000153956	7	81417354	ENSMUSG00000010066	9	107302064	ENSGALG00000002168	12	1370480	ENSORLG00000003682	5	6282486	ENSGACG00000001297	scaffold_27	3746192	ENSDARG00000068435	Zv7_scaffold2493	166350	ENSTRUG00000012769	scaffold_56	689110	ENSXETG00000000081	scaffold_159	670589
CACNA2D2	ENSG00000007402	3	50375237	ENSG00000153956	7	81417354	ENSMUSG00000010066	9	107302064	ENSGALG00000002168	12	1370480	ENSORLG00000002164	5	3204568	ENSGACG00000001297	scaffold_27	3746192	ENSDARG00000071625	22	5660780	ENSTRUG00000014312	scaffold_87	800163	ENSXETG00000000081	scaffold_159	670589
CACNA2D2	ENSG00000007402	3	50375237							ENSGALG00000002168	12	1370480				ENSGACG00000001540	scaffold_27	4437983	ENSDARG00000071600	22	6310846	ENSTRUG00000012769	scaffold_56	689110
CACNA2D2	ENSG00000007402	3	50375237							ENSGALG00000002168	12	1370480				ENSGACG00000001540	scaffold_27	4437983	ENSDARG00000039182	12	2255791	ENSTRUG00000014312	scaffold_87	800163
SYN1	ENSG00000008056	X	47316244				ENSMUSG00000037217	X	20437637
CAMK1G	ENSG00000008118	1	207823668				ENSMUSG00000016179	1	195172541
CELSR3	ENSG00000008300	3	48637835				ENSMUSG00000023473	9	108728651
TRAF3IP3	ENSG00000009790	1	207996022				ENSMUSG00000037318	1	195001700	ENSGALG00000001373	26	2978450
UQCRC1	ENSG00000010256	3	48611436	ENSG00000105819	7	102725109	ENSMUSG00000025651	9	108838721	ENSGALG00000005789	12	9301215	ENSORLG00000016863	5	31855766	ENSGACG00000009682	groupXVII	9837350	ENSDARG00000052304	6	47180792	ENSTRUG00000013951	scaffold_116	84900	ENSXETG00000021470	scaffold_1024	91961
PHF7	ENSG00000010318	3	52419567	ENSG00000092140	14	30098128	ENSMUSG00000021902	14	32050882	ENSGALG00000001908	19	4775905	ENSORLG00000015618	21	19243790	ENSGACG00000018464	groupIV	14254475	ENSDARG00000067685	5	43770626	ENSTRUG00000004512	scaffold_2072	24403
PHF7	ENSG00000010318	3	52419567	ENSG00000092140	14	30098128	ENSMUSG00000021902	14	32050882	ENSGALG00000001908	19	4775905	ENSORLG00000005660	4	9544317	ENSGACG00000018464	groupIV	14254475	ENSDARG00000070039	1	22532778	ENSTRUG00000000467	scaffold_3458	5860
PHF7	ENSG00000010318	3	52419567	ENSG00000092140	14	30098128	ENSMUSG00000021902	14	32050882	ENSGALG00000012950	2	76625610	ENSORLG00000018335	ultracontig231	228134	ENSGACG00000018464	groupIV	14254475	ENSDARG00000055506	24	5516563	ENSTRUG00000004512	scaffold_2072	24403
PHF7	ENSG00000010318	3	52419567	ENSG00000092140	14	30098128	ENSMUSG00000021902	14	32050882	ENSGALG00000012950	2	76625610	ENSORLG00000010914	5	20463007	ENSGACG00000018464	groupIV	14254475				ENSTRUG00000000467	scaffold_3458	5860
PHF7	ENSG00000010318	3	52419567	ENSG00000092140	14	30098128	ENSMUSG00000021902	14	32050882	ENSGALG00000011265	2	35731520	ENSORLG00000018332	ultracontig231	226402	ENSGACG00000018464	groupIV	14254475				ENSTRUG00000004512	scaffold_2072	24403
PHF7	ENSG00000010318	3	52419567	ENSG00000092140	14	30098128	ENSMUSG00000021902	14	32050882	ENSGALG00000011265	2	35731520	ENSORLG00000001831	2	18505518	ENSGACG00000018464	groupIV	14254475				ENSTRUG00000000467	scaffold_3458	5860
PHF7	ENSG00000010318	3	52419567	ENSG00000092140	14	30098128	ENSMUSG00000021902	14	32050882	ENSGALG00000002436	12	2160184	ENSORLG00000018223	22	27335290	ENSGACG00000018464	groupIV	14254475				ENSTRUG00000004512	scaffold_2072	24403
PHF7	ENSG00000010318	3	52419567							ENSGALG00000002436	12	2160184				ENSGACG00000018464	groupIV	14254475				ENSTRUG00000000467	scaffold_3458	5860
PHF7	ENSG00000010318	3	52419567							ENSGALG00000017193	1	187166397				ENSGACG00000018464	groupIV	14254475				ENSTRUG00000004512	scaffold_2072	24403
PHF7	ENSG00000010318	3	52419567							ENSGALG00000017193	1	187166397				ENSGACG00000018464	groupIV	14254475				ENSTRUG00000000467	scaffold_3458	5860
PHF7	ENSG00000010318	3	52419567							ENSGALG00000000290	28	52275				ENSGACG00000018464	groupIV	14254475				ENSTRUG00000004512	scaffold_2072	24403
PHF7	ENSG00000010318	3	52419567							ENSGALG00000000290	28	52275				ENSGACG00000018464	groupIV	14254475				ENSTRUG00000000467	scaffold_3458	5860
PHF7	ENSG00000010318	3	52419567							ENSGALG00000015643	Z	63891924				ENSGACG00000018464	groupIV	14254475				ENSTRUG00000004512	scaffold_2072	24403
PHF7	ENSG00000010318	3	52419567							ENSGALG00000015643	Z	63891924				ENSGACG00000018464	groupIV	14254475				ENSTRUG00000000467	scaffold_3458	5860
PHF7	ENSG00000010318	3	52419567							ENSGALG00000017622	1	1853902				ENSGACG00000018464	groupIV	14254475				ENSTRUG00000004512	scaffold_2072	24403
PHF7	ENSG00000010318	3	52419567							ENSGALG00000017622	1	1853902				ENSGACG00000018464	groupIV	14254475				ENSTRUG00000000467	scaffold_3458	5860
PHF7	ENSG00000010318	3	52419567							ENSGALG00000012949	2	75986893				ENSGACG00000018464	groupIV	14254475				ENSTRUG00000004512	scaffold_2072	24403
PHF7	ENSG00000010318	3	52419567							ENSGALG00000012949	2	75986893				ENSGACG00000018464	groupIV	14254475				ENSTRUG00000000467	scaffold_3458	5860
PHF7	ENSG00000010318	3	52419567							ENSGALG00000015672	Z	59638453				ENSGACG00000018464	groupIV	14254475				ENSTRUG00000004512	scaffold_2072	24403
PHF7	ENSG00000010318	3	52419567							ENSGALG00000015672	Z	59638453				ENSGACG00000018464	groupIV	14254475				ENSTRUG00000000467	scaffold_3458	5860
PHF7	ENSG00000010318	3	52419567							ENSGALG00000002459	12	2175614				ENSGACG00000018464	groupIV	14254475				ENSTRUG00000004512	scaffold_2072	24403
PHF7	ENSG00000010318	3	52419567							ENSGALG00000002459	12	2175614				ENSGACG00000018464	groupIV	14254475				ENSTRUG00000000467	scaffold_3458	5860
PHF7	ENSG00000010318	3	52419567							ENSGALG00000019015	1	1746348				ENSGACG00000018464	groupIV	14254475				ENSTRUG00000004512	scaffold_2072	24403
PHF7	ENSG00000010318	3	52419567							ENSGALG00000019015	1	1746348				ENSGACG00000018464	groupIV	14254475				ENSTRUG00000000467	scaffold_3458	5860
PHF7	ENSG00000010318	3	52419567							ENSGALG00000000269	Un_random	30328514				ENSGACG00000018464	groupIV	14254475				ENSTRUG00000004512	scaffold_2072	24403
PHF7	ENSG00000010318	3	52419567							ENSGALG00000000269	Un_random	30328514				ENSGACG00000018464	groupIV	14254475				ENSTRUG00000000467	scaffold_3458	5860
PHF7	ENSG00000010318	3	52419567							ENSGALG00000003685	12	2692909				ENSGACG00000018464	groupIV	14254475				ENSTRUG00000004512	scaffold_2072	24403
PHF7	ENSG00000010318	3	52419567							ENSGALG00000003685	12	2692909				ENSGACG00000018464	groupIV	14254475				ENSTRUG00000000467	scaffold_3458	5860
PHF7	ENSG00000010318	3	52419567							ENSGALG00000006941	1	3987387				ENSGACG00000018464	groupIV	14254475				ENSTRUG00000004512	scaffold_2072	24403
PHF7	ENSG00000010318	3	52419567							ENSGALG00000006941	1	3987387				ENSGACG00000018464	groupIV	14254475				ENSTRUG00000000467	scaffold_3458	5860
PHF7	ENSG00000010318	3	52419567							ENSGALG00000014027	Un_random	3374820				ENSGACG00000018464	groupIV	14254475				ENSTRUG00000004512	scaffold_2072	24403
PHF7	ENSG00000010318	3	52419567							ENSGALG00000014027	Un_random	3374820				ENSGACG00000018464	groupIV	14254475				ENSTRUG00000000467	scaffold_3458	5860
PHF7	ENSG00000010318	3	52419567							ENSGALG00000005023	12	5325256				ENSGACG00000018464	groupIV	14254475				ENSTRUG00000004512	scaffold_2072	24403
PHF7	ENSG00000010318	3	52419567							ENSGALG00000005023	12	5325256				ENSGACG00000018464	groupIV	14254475				ENSTRUG00000000467	scaffold_3458	5860
PHF7	ENSG00000010318	3	52419567							ENSGALG00000008483	1	1507197				ENSGACG00000018464	groupIV	14254475				ENSTRUG00000004512	scaffold_2072	24403
PHF7	ENSG00000010318	3	52419567							ENSGALG00000008483	1	1507197				ENSGACG00000018464	groupIV	14254475				ENSTRUG00000000467	scaffold_3458	5860
PHF7	ENSG00000010318	3	52419567							ENSGALG00000015642	1	1512350				ENSGACG00000018464	groupIV	14254475				ENSTRUG00000004512	scaffold_2072	24403
PHF7	ENSG00000010318	3	52419567							ENSGALG00000015642	1	1512350				ENSGACG00000018464	groupIV	14254475				ENSTRUG00000000467	scaffold_3458	5860
SEMA3G	ENSG00000010319	3	52442308	ENSG00000170381	7	82831158	ENSMUSG00000021904	14	32031046	ENSGALG00000004476	12	2946389	ENSORLG00000003333	7	7085025	ENSGACG00000005862	groupXII	7313610	ENSDARG00000007560	8	24949164	ENSTRUG00000006572	scaffold_54	143031
SEMA3G	ENSG00000010319	3	52442308	ENSG00000153993	7	84462812	ENSMUSG00000021904	14	32031046				ENSORLG00000003333	7	7085025
SEMA3G	ENSG00000010319	3	52442308	ENSG00000075213	7	83425601	ENSMUSG00000021904	14	32031046				ENSORLG00000003333	7	7085025
SEMA3G	ENSG00000010319	3	52442308	ENSG00000012171	3	50280044	ENSMUSG00000021904	14	32031046				ENSORLG00000003333	7	7085025
SEMA3G	ENSG00000010319	3	52442308	ENSG00000001617	3	50167528	ENSMUSG00000021904	14	32031046				ENSORLG00000003333	7	7085025
SEMA3G	ENSG00000010319	3	52442308	ENSG00000075223	7	80209791	ENSMUSG00000021904	14	32031046				ENSORLG00000003333	7	7085025
SEMA3G	ENSG00000010319	3	52442308	ENSG00000187764	9	91181972	ENSMUSG00000021904	14	32031046				ENSORLG00000003333	7	7085025
SEMA3G	ENSG00000010319	3	52442308	ENSG00000168758	2	96889201	ENSMUSG00000021904	14	32031046				ENSORLG00000003333	7	7085025
SEMA3G	ENSG00000010319	3	52442308	ENSG00000095539	10	102722276	ENSMUSG00000021904	14	32031046				ENSORLG00000003333	7	7085025
SEMA3G	ENSG00000010319	3	52442308	ENSG00000185033	15	88529156	ENSMUSG00000021904	14	32031046				ENSORLG00000003333	7	7085025
SEMA3G	ENSG00000010319	3	52442308	ENSG00000092421	5	115807150	ENSMUSG00000021904	14	32031046				ENSORLG00000003333	7	7085025
SEMA3G	ENSG00000010319	3	52442308	ENSG00000137872	15	45797978	ENSMUSG00000021904	14	32031046				ENSORLG00000003333	7	7085025
SEMA3G	ENSG00000010319	3	52442308	ENSG00000135622	2	74734901	ENSMUSG00000021904	14	32031046				ENSORLG00000003333	7	7085025
SEMA3G	ENSG00000010319	3	52442308	ENSG00000167680	19	4493600	ENSMUSG00000021904	14	32031046				ENSORLG00000003333	7	7085025
SEMA3G	ENSG00000010319	3	52442308	ENSG00000143434	1	149370791	ENSMUSG00000021904	14	32031046				ENSORLG00000003333	7	7085025
NISCH	ENSG00000010322	3	52464564				ENSMUSG00000021910	14	31984120	ENSGALG00000001494	12	547252	ENSORLG00000019759	ultracontig62	1053989	ENSGACG00000004013	groupXVII	1492581	ENSDARG00000043077	22	7988640	ENSTRUG00000010262	scaffold_192	415142	ENSXETG00000021467	scaffold_1024	59349
STAB1	ENSG00000010327	3	52504396				ENSMUSG00000042286	14	31952205	ENSGALG00000001535	12	591567
SEMA3B	ENSG00000012171	3	50280044	ENSG00000075213	7	83425601	ENSMUSG00000057969	9	107500446	ENSGALG00000013722	Un_random	29794919	ENSORLG00000003270	7	7047102	ENSGACG00000005848	groupXII	7279344	ENSDARG00000011672	8	24998012	ENSTRUG00000007631	scaffold_54	180292	ENSXETG00000007320	scaffold_159	1451011
SEMA3B	ENSG00000012171	3	50280044	ENSG00000010319	3	52442308	ENSMUSG00000057969	9	107500446				ENSORLG00000003270	7	7047102										ENSXETG00000007320	scaffold_159	1451011
SEMA3B	ENSG00000012171	3	50280044	ENSG00000153993	7	84462812	ENSMUSG00000057969	9	107500446				ENSORLG00000003270	7	7047102										ENSXETG00000007320	scaffold_159	1451011
SEMA3B	ENSG00000012171	3	50280044	ENSG00000001617	3	50167528	ENSMUSG00000057969	9	107500446				ENSORLG00000003270	7	7047102										ENSXETG00000007320	scaffold_159	1451011
SEMA3B	ENSG00000012171	3	50280044	ENSG00000170381	7	82831158	ENSMUSG00000057969	9	107500446				ENSORLG00000003270	7	7047102										ENSXETG00000007320	scaffold_159	1451011
SEMA3B	ENSG00000012171	3	50280044	ENSG00000075223	7	80209791	ENSMUSG00000057969	9	107500446				ENSORLG00000003270	7	7047102										ENSXETG00000007320	scaffold_159	1451011
SEMA3B	ENSG00000012171	3	50280044	ENSG00000187764	9	91181972	ENSMUSG00000057969	9	107500446				ENSORLG00000003270	7	7047102										ENSXETG00000007320	scaffold_159	1451011
SEMA3B	ENSG00000012171	3	50280044	ENSG00000168758	2	96889201	ENSMUSG00000057969	9	107500446				ENSORLG00000003270	7	7047102										ENSXETG00000007320	scaffold_159	1451011
SEMA3B	ENSG00000012171	3	50280044	ENSG00000095539	10	102722276	ENSMUSG00000057969	9	107500446				ENSORLG00000003270	7	7047102										ENSXETG00000007320	scaffold_159	1451011
SEMA3B	ENSG00000012171	3	50280044	ENSG00000185033	15	88529156	ENSMUSG00000057969	9	107500446				ENSORLG00000003270	7	7047102										ENSXETG00000007320	scaffold_159	1451011
SEMA3B	ENSG00000012171	3	50280044	ENSG00000092421	5	115807150	ENSMUSG00000057969	9	107500446				ENSORLG00000003270	7	7047102										ENSXETG00000007320	scaffold_159	1451011
SEMA3B	ENSG00000012171	3	50280044	ENSG00000137872	15	45797978	ENSMUSG00000057969	9	107500446				ENSORLG00000003270	7	7047102										ENSXETG00000007320	scaffold_159	1451011
SEMA3B	ENSG00000012171	3	50280044	ENSG00000135622	2	74734901	ENSMUSG00000057969	9	107500446				ENSORLG00000003270	7	7047102										ENSXETG00000007320	scaffold_159	1451011
SEMA3B	ENSG00000012171	3	50280044	ENSG00000167680	19	4493600	ENSMUSG00000057969	9	107500446				ENSORLG00000003270	7	7047102										ENSXETG00000007320	scaffold_159	1451011
SEMA3B	ENSG00000012171	3	50280044	ENSG00000143434	1	149370791	ENSMUSG00000057969	9	107500446				ENSORLG00000003270	7	7047102										ENSXETG00000007320	scaffold_159	1451011
PRICKLE3	ENSG00000012211	X	48918847				ENSMUSG00000031145	X	7234515
DNASE1L1	ENSG00000013563	X	153282773	ENSG00000163687	3	58153394	ENSMUSG00000019088	X	71518557																ENSXETG00000012928	scaffold_154	617294
DNASE1L1	ENSG00000013563	X	153282773	ENSG00000213918	16	3632940	ENSMUSG00000019088	X	71518557																ENSXETG00000012928	scaffold_154	617294
DNASE1L1	ENSG00000013563	X	153282773	ENSG00000167968	16	2226469	ENSMUSG00000019088	X	71518557																ENSXETG00000012928	scaffold_154	617294
WAS	ENSG00000015285	X	48427141	ENSG00000106299	7	123109237	ENSMUSG00000031165	X	7658600				ENSORLG00000014142	7	21531580	ENSGACG00000012237	groupXII	16065891	ENSDARG00000026350	8	21984889	ENSTRUG00000015758	scaffold_60	1376676	ENSXETG00000011937	scaffold_1901	95
WAS	ENSG00000015285	X	48427141																ENSDARG00000015149	8	24041873
GLT8D1	ENSG00000016864	3	52703548	ENSG00000120820	12	102906896	ENSMUSG00000021916	14	31814890	ENSGALG00000001642	12	743702	ENSORLG00000016012	5	29349495	ENSGACG00000000312	scaffold_27	90340	ENSDARG00000040157	11	2671228	ENSTRUG00000005186	scaffold_169	120030
SLC38A5	ENSG00000017483	X	48201866	ENSG00000188338	3	50217696	ENSMUSG00000031170	X	7848277	ENSGALG00000022486	Un_random	17225982	ENSORLG00000014108	7	21523540	ENSGACG00000012263	groupXII	16070839	ENSDARG00000014587	8	22005547	ENSTRUG00000015694	scaffold_60	1369033	ENSXETG00000011939	scaffold_1901	14240
SLC38A5	ENSG00000017483	X	48201866	ENSG00000139209	12	45444813	ENSMUSG00000031170	X	7848277	ENSGALG00000022486	Un_random	17225982	ENSORLG00000014108	7	21523540	ENSGACG00000012263	groupXII	16070839	ENSDARG00000009901	8	24027674	ENSTRUG00000001541	scaffold_2604	33	ENSXETG00000011939	scaffold_1901	14240
SLC38A5	ENSG00000017483	X	48201866	ENSG00000134294	12	45038239	ENSMUSG00000031170	X	7848277	ENSGALG00000022486	Un_random	17225982	ENSORLG00000014108	7	21523540	ENSGACG00000013354	groupXII	18312498				ENSTRUG00000015694	scaffold_60	1369033	ENSXETG00000011939	scaffold_1901	14240
SLC38A5	ENSG00000017483	X	48201866	ENSG00000111371	12	44863110	ENSMUSG00000031170	X	7848277	ENSGALG00000022486	Un_random	17225982	ENSORLG00000014108	7	21523540	ENSGACG00000013354	groupXII	18312498				ENSTRUG00000001541	scaffold_2604	33	ENSXETG00000011939	scaffold_1901	14240
SLC38A5	ENSG00000017483	X	48201866	ENSG00000139974	14	60517633	ENSMUSG00000031170	X	7848277				ENSORLG00000014108	7	21523540										ENSXETG00000011939	scaffold_1901	14240
SLC38A5	ENSG00000017483	X	48201866	ENSG00000188338	3	50217696	ENSMUSG00000031170	X	7848277				ENSORLG00000019206	ultracontig90	1083448										ENSXETG00000011939	scaffold_1901	14240
SLC38A5	ENSG00000017483	X	48201866	ENSG00000139209	12	45444813	ENSMUSG00000031170	X	7848277				ENSORLG00000019206	ultracontig90	1083448										ENSXETG00000011939	scaffold_1901	14240
SLC38A5	ENSG00000017483	X	48201866	ENSG00000134294	12	45038239	ENSMUSG00000031170	X	7848277				ENSORLG00000019206	ultracontig90	1083448										ENSXETG00000011939	scaffold_1901	14240
SLC38A5	ENSG00000017483	X	48201866	ENSG00000111371	12	44863110	ENSMUSG00000031170	X	7848277				ENSORLG00000019206	ultracontig90	1083448										ENSXETG00000011939	scaffold_1901	14240
SLC38A5	ENSG00000017483	X	48201866	ENSG00000139974	14	60517633	ENSMUSG00000031170	X	7848277				ENSORLG00000019206	ultracontig90	1083448										ENSXETG00000011939	scaffold_1901	14240
MAGIX	ENSG00000017621	X	48906005				ENSMUSG00000031147	X	7251754
ALAS1	ENSG00000023330	3	52207156	ENSG00000158578	X	55052213	ENSMUSG00000032786	9	106135794	ENSGALG00000003948	12	2762886	ENSORLG00000004789	5	8609276	ENSGACG00000015138	scaffold_68	515965	ENSDARG00000021059	11	1646224	ENSTRUG00000008224	scaffold_77	312492	ENSXETG00000010814	scaffold_881	211705
ALAS1	ENSG00000023330	3	52207156							ENSGALG00000003948	12	2762886				ENSGACG00000015138	scaffold_68	515965				ENSTRUG00000004798	scaffold_180	65447
ALAS1	ENSG00000023330	3	52207156							ENSGALG00000003948	12	2762886				ENSGACG00000006997	groupXVII	5753037				ENSTRUG00000008224	scaffold_77	312492
ALAS1	ENSG00000023330	3	52207156							ENSGALG00000003948	12	2762886				ENSGACG00000006997	groupXVII	5753037				ENSTRUG00000004798	scaffold_180	65447
VIM	ENSG00000026025	10	17311250				ENSMUSG00000026728	2	13495579
PARP3	ENSG00000041880	3	51951401				ENSMUSG00000023249	9	106372681	ENSGALG00000004517	12	2953012	ENSORLG00000000752	5	1173716	ENSGACG00000000906	scaffold_27	2624407	ENSDARG00000003961	6	28891816	ENSTRUG00000002578	scaffold_190	12962	ENSXETG00000000087	scaffold_159	508101
ABHD14A	ENSG00000042022	3	51984124	ENSG00000114779	3	51977574	ENSMUSG00000042210	9	106342385							ENSGACG00000001552	scaffold_27	4471355	ENSDARG00000058367	22	8304389	ENSTRUG00000014178	scaffold_87	788187
MAP4	ENSG00000047849	3	47867190
CUGBP2	ENSG00000048740	10	11099933	ENSG00000149187	11	47446522	ENSMUSG00000002107	2	6462915	ENSGALG00000006713	1	5841078	ENSORLG00000017111	23	21798683	ENSGACG00000004426	groupXIX	6155747	ENSDARG00000002131	4	26694369	ENSTRUG00000010147	scaffold_21	410706	ENSXETG00000021992	scaffold_11	4967940
CUGBP2	ENSG00000048740	10	11099933	ENSG00000159409	1	149941454	ENSMUSG00000002107	2	6462915	ENSGALG00000006713	1	5841078	ENSORLG00000017111	23	21798683	ENSGACG00000004426	groupXIX	6155747				ENSTRUG00000016905	scaffold_2	3678751	ENSXETG00000021992	scaffold_11	4967940
CUGBP2	ENSG00000048740	10	11099933	ENSG00000101489	18	33077828	ENSMUSG00000002107	2	6462915	ENSGALG00000006713	1	5841078	ENSORLG00000017111	23	21798683	ENSGACG00000001126	scaffold_121	325426				ENSTRUG00000010147	scaffold_21	410706	ENSXETG00000021992	scaffold_11	4967940
CUGBP2	ENSG00000048740	10	11099933	ENSG00000140488	15	70364123	ENSMUSG00000002107	2	6462915	ENSGALG00000006713	1	5841078	ENSORLG00000017111	23	21798683	ENSGACG00000001126	scaffold_121	325426				ENSTRUG00000016905	scaffold_2	3678751	ENSXETG00000021992	scaffold_11	4967940
CUGBP2	ENSG00000048740	10	11099933	ENSG00000161082	19	3175701	ENSMUSG00000002107	2	6462915				ENSORLG00000017111	23	21798683										ENSXETG00000021992	scaffold_11	4967940
CUGBP2	ENSG00000048740	10	11099933	ENSG00000149187	11	47446522	ENSMUSG00000002107	2	6462915				ENSORLG00000003894	6	8486832										ENSXETG00000021992	scaffold_11	4967940
CUGBP2	ENSG00000048740	10	11099933	ENSG00000159409	1	149941454	ENSMUSG00000002107	2	6462915				ENSORLG00000003894	6	8486832										ENSXETG00000021992	scaffold_11	4967940
CUGBP2	ENSG00000048740	10	11099933	ENSG00000101489	18	33077828	ENSMUSG00000002107	2	6462915				ENSORLG00000003894	6	8486832										ENSXETG00000021992	scaffold_11	4967940
CUGBP2	ENSG00000048740	10	11099933	ENSG00000140488	15	70364123	ENSMUSG00000002107	2	6462915				ENSORLG00000003894	6	8486832										ENSXETG00000021992	scaffold_11	4967940
CUGBP2	ENSG00000048740	10	11099933	ENSG00000161082	19	3175701	ENSMUSG00000002107	2	6462915				ENSORLG00000003894	6	8486832										ENSXETG00000021992	scaffold_11	4967940
FOXP3	ENSG00000049768	X	48994354				ENSMUSG00000039521	X	7156802
HHAT	ENSG00000054392	1	208568920				ENSMUSG00000037375	1	194336710	ENSGALG00000009881	3	23693118	ENSORLG00000004072	15	15015250	ENSGACG00000010922	groupVI	13920852				ENSTRUG00000002100	scaffold_124	219527	ENSXETG00000000222	scaffold_108	250481
ITIH4	ENSG00000055955	3	52822046	ENSG00000162267	3	52803824	ENSMUSG00000021922	14	31699688				ENSORLG00000002347	5	3622536	ENSGACG00000001573	scaffold_27	4615560	ENSDARG00000036573	11	35091584	ENSTRUG00000013605	scaffold_87	644794
ITIH4	ENSG00000055955	3	52822046	ENSG00000055957	3	52786648	ENSMUSG00000021922	14	31699688				ENSORLG00000002347	5	3622536	ENSGACG00000001573	scaffold_27	4615560	ENSDARG00000024928	11	35119877	ENSTRUG00000002027	scaffold_3008	4555
ITIH4	ENSG00000055955	3	52822046	ENSG00000151655	10	7785242	ENSMUSG00000021922	14	31699688				ENSORLG00000002347	5	3622536	ENSGACG00000001585	scaffold_27	4635811				ENSTRUG00000013605	scaffold_87	644794
ITIH4	ENSG00000055955	3	52822046													ENSGACG00000001585	scaffold_27	4635811				ENSTRUG00000002027	scaffold_3008	4555
ITIH1	ENSG00000055957	3	52786648	ENSG00000162267	3	52803824	ENSMUSG00000006529	14	31742366	ENSGALG00000001697	12	775324	ENSORLG00000007760	5	14508988	ENSGACG00000009583	groupXVII	9731457	ENSDARG00000055036	11	2305613	ENSTRUG00000002488	scaffold_3161	75	ENSXETG00000006887	scaffold_1581	54104
ITIH1	ENSG00000055957	3	52786648	ENSG00000055955	3	52822046	ENSMUSG00000006529	14	31742366	ENSGALG00000001697	12	775324	ENSORLG00000007760	5	14508988	ENSGACG00000009583	groupXVII	9731457	ENSDARG00000055053	11	2321834	ENSTRUG00000013337	scaffold_116	757	ENSXETG00000006887	scaffold_1581	54104
ITIH1	ENSG00000055957	3	52786648	ENSG00000151655	10	7785242	ENSMUSG00000006529	14	31742366	ENSGALG00000001697	12	775324	ENSORLG00000007760	5	14508988	ENSGACG00000009583	groupXVII	9731457				ENSTRUG00000002666	scaffold_33	2462	ENSXETG00000006887	scaffold_1581	54104
ITIH1	ENSG00000055957	3	52786648							ENSGALG00000001697	12	775324				ENSGACG00000009596	groupXVII	9741040				ENSTRUG00000002488	scaffold_3161	75
ITIH1	ENSG00000055957	3	52786648							ENSGALG00000001697	12	775324				ENSGACG00000009596	groupXVII	9741040				ENSTRUG00000013337	scaffold_116	757
ITIH1	ENSG00000055957	3	52786648							ENSGALG00000001697	12	775324				ENSGACG00000009596	groupXVII	9741040				ENSTRUG00000002666	scaffold_33	2462
GDI2	ENSG00000057608	10	5847192	ENSG00000203879	X	153318705	ENSMUSG00000021218	13	3537395	ENSGALG00000008169	1	940519	ENSORLG00000012046	23	8929337	ENSGACG00000019348	groupIV	24520701	ENSDARG00000005451	4	11950795	ENSTRUG00000017904	scaffold_371	30337	ENSXETG00000018149	scaffold_11	3443112
GDI2	ENSG00000057608	10	5847192	ENSG00000071553	X	153310172	ENSMUSG00000021218	13	3537395				ENSORLG00000012046	23	8929337										ENSXETG00000018149	scaffold_11	3443112
SEC61A1	ENSG00000058262	3	129253902	ENSG00000065665	10	12211642	ENSMUSG00000030082	6	88453601	ENSGALG00000005966	12	9795956	ENSORLG00000016830	5	31705764	ENSGACG00000009707	groupXVII	9892261	ENSDARG00000021669	6	39575786	ENSTRUG00000010155	scaffold_33	657132	ENSXETG00000024743	scaffold_44	3051467
SEC61A1	ENSG00000058262	3	129253902	ENSG00000065665	10	12211642	ENSMUSG00000030082	6	88453601	ENSGALG00000005966	12	9795956	ENSORLG00000001257	5	1859320	ENSGACG00000009707	groupXVII	9892261	ENSDARG00000005675	6	29232593	ENSTRUG00000008876	scaffold_190	283052	ENSXETG00000024743	scaffold_44	3051467
SEC61A1	ENSG00000058262	3	129253902							ENSGALG00000005966	12	9795956				ENSGACG00000000830	scaffold_27	2272416				ENSTRUG00000010155	scaffold_33	657132
SEC61A1	ENSG00000058262	3	129253902							ENSGALG00000005966	12	9795956				ENSGACG00000000830	scaffold_27	2272416				ENSTRUG00000008876	scaffold_190	283052
ATP2B4	ENSG00000058668	1	201862312	ENSG00000157087	3	10340707	ENSMUSG00000026463	1	135603223	ENSGALG00000003601	26	5038496				ENSGACG00000004097	groupXVII	1648568	ENSDARG00000044902	11	18549175	ENSTRUG00000008382	scaffold_192	243337
ATP2B4	ENSG00000058668	1	201862312	ENSG00000067842	X	152436328	ENSMUSG00000026463	1	135603223
ATP2B4	ENSG00000058668	1	201862312	ENSG00000070961	12	88505959	ENSMUSG00000026463	1	135603223
ZC3H11A	ENSG00000058673	1	202031422				ENSMUSG00000026464	1	135516448	ENSGALG00000000541	26	479574
MCM10	ENSG00000065328	10	13243587				ENSMUSG00000026669	2	4910760	ENSGALG00000005870	1	6966666	ENSORLG00000020792	ultracontig269	34037	ENSGACG00000019155	groupIV	22038773	ENSDARG00000045815	4	5757634	ENSTRUG00000010139	scaffold_168	405894	ENSXETG00000009113	scaffold_138	363878
ROPN1	ENSG00000065371	3	125170571	ENSG00000114547	3	127170718	ENSMUSG00000022832	16	34651297	ENSGALG00000013006	2	80347518	ENSORLG00000006851	20	11602455	ENSGACG00000002402	groupXXI	4633729	ENSDARG00000058370	24	20609473	ENSTRUG00000001772	scaffold_162	43920	ENSXETG00000003552	scaffold_361	825823
ROPN1	ENSG00000065371	3	125170571	ENSG00000145491	5	10495013	ENSMUSG00000022832	16	34651297	ENSGALG00000013006	2	80347518	ENSORLG00000006851	20	11602455	ENSGACG00000002399	groupXXI	4613446				ENSTRUG00000001772	scaffold_162	43920	ENSXETG00000003552	scaffold_361	825823
MYLK	ENSG00000065534	3	124811586				ENSMUSG00000022836	16	34785036
SEC61A2	ENSG00000065665	10	12211642	ENSG00000058262	3	129253902	ENSMUSG00000025816	2	5792033	ENSGALG00000014036	1	6491715
PRKCQ	ENSG00000065675	10	6509140	ENSG00000163932	3	53170263	ENSMUSG00000026778	2	11093740	ENSGALG00000023876	1	3515678	ENSORLG00000016894	23	21297951	ENSGACG00000020094	groupIV	32510967	ENSDARG00000034173	4	21737475	ENSTRUG00000011933	scaffold_21	915845	ENSXETG00000018106	scaffold_11	3701540
FAM107B	ENSG00000065809	10	14600562	ENSG00000168309	3	58524884	ENSMUSG00000026655	2	3621285	ENSGALG00000014047	1	7672441	ENSORLG00000009355	6	14420362	ENSGACG00000012758	groupXIX	16545546	ENSDARG00000026865	18	5184003	ENSTRUG00000014487	scaffold_30	1589349	ENSXETG00000009120	scaffold_138	862942
FAM107B	ENSG00000065809	10	14600562							ENSGALG00000014047	1	7672441				ENSGACG00000012758	groupXIX	16545546				ENSTRUG00000004183	scaffold_3823	4584
SLC9A7	ENSG00000065923	X	46351081	ENSG00000198689	X	134895252	ENSMUSG00000037341	X	19682881	ENSGALG00000016734	1	134378528	ENSORLG00000016036	4	30322791	ENSGACG00000013834	groupVIII	17986490				ENSTRUG00000010581	scaffold_13	662136	ENSXETG00000004133	scaffold_253	987671
SLC9A7	ENSG00000065923	X	46351081	ENSG00000181804	3	144466755	ENSMUSG00000037341	X	19682881				ENSORLG00000016036	4	30322791										ENSXETG00000004133	scaffold_253	987671
SLC9A7	ENSG00000065923	X	46351081	ENSG00000197818	20	47862657	ENSMUSG00000037341	X	19682881				ENSORLG00000016036	4	30322791										ENSXETG00000004133	scaffold_253	987671
SLC9A7	ENSG00000065923	X	46351081	ENSG00000090020	1	27297893	ENSMUSG00000037341	X	19682881				ENSORLG00000016036	4	30322791										ENSXETG00000004133	scaffold_253	987671
SLC9A7	ENSG00000065923	X	46351081	ENSG00000066230	5	526425	ENSMUSG00000037341	X	19682881				ENSORLG00000016036	4	30322791										ENSXETG00000004133	scaffold_253	987671
SLC9A7	ENSG00000065923	X	46351081	ENSG00000135740	16	65840356	ENSMUSG00000037341	X	19682881				ENSORLG00000016036	4	30322791										ENSXETG00000004133	scaffold_253	987671
SLC9A7	ENSG00000065923	X	46351081	ENSG00000115616	2	102602598	ENSMUSG00000037341	X	19682881				ENSORLG00000016036	4	30322791										ENSXETG00000004133	scaffold_253	987671
SLC9A7	ENSG00000065923	X	46351081	ENSG00000180251	2	102456194	ENSMUSG00000037341	X	19682881				ENSORLG00000016036	4	30322791										ENSXETG00000004133	scaffold_253	987671
RHOA	ENSG00000067560	3	49371585	ENSG00000143878	2	20510316	ENSMUSG00000007815	9	108208754	ENSGALG00000003806	12	2673962	ENSORLG00000018734	ultracontig62	268658	ENSGACG00000005670	groupXII	6751651	ENSDARG00000052570	Zv7_NA4007	115	ENSTRUG00000010942	scaffold_54	609599
RHOA	ENSG00000067560	3	49371585	ENSG00000155366	1	113045251	ENSMUSG00000007815	9	108208754	ENSGALG00000003806	12	2673962	ENSORLG00000018734	ultracontig62	268658	ENSGACG00000005670	groupXII	6751651				ENSTRUG00000011944	scaffold_87	455217
RHOA	ENSG00000067560	3	49371585	ENSG00000169750	17	77582821	ENSMUSG00000007815	9	108208754				ENSORLG00000018734	ultracontig62	268658
RHOA	ENSG00000067560	3	49371585	ENSG00000128340	22	35951258	ENSMUSG00000007815	9	108208754				ENSORLG00000018734	ultracontig62	268658
RHOA	ENSG00000067560	3	49371585	ENSG00000173156	11	66580897	ENSMUSG00000007815	9	108208754				ENSORLG00000018734	ultracontig62	268658
RHOA	ENSG00000067560	3	49371585	ENSG00000136238	7	6380651	ENSMUSG00000007815	9	108208754				ENSORLG00000018734	ultracontig62	268658
RHOA	ENSG00000067560	3	49371585	ENSG00000177105	11	3804784	ENSMUSG00000007815	9	108208754				ENSORLG00000018734	ultracontig62	268658
RHOA	ENSG00000067560	3	49371585	ENSG00000070831	1	22235157	ENSMUSG00000007815	9	108208754				ENSORLG00000018734	ultracontig62	268658
RHOA	ENSG00000067560	3	49371585	ENSG00000119729	2	46623371	ENSMUSG00000007815	9	108208754				ENSORLG00000018734	ultracontig62	268658
RHOA	ENSG00000067560	3	49371585	ENSG00000126785	14	62740898	ENSMUSG00000007815	9	108208754				ENSORLG00000018734	ultracontig62	268658
RHOA	ENSG00000067560	3	49371585	ENSG00000115963	2	151032955	ENSMUSG00000007815	9	108208754				ENSORLG00000018734	ultracontig62	268658
RHOA	ENSG00000067560	3	49371585	ENSG00000116574	1	226937491	ENSMUSG00000007815	9	108208754				ENSORLG00000018734	ultracontig62	268658
RHOA	ENSG00000067560	3	49371585	ENSG00000108830	17	38430784	ENSMUSG00000007815	9	108208754				ENSORLG00000018734	ultracontig62	268658
RHOA	ENSG00000067560	3	49371585	ENSG00000139725	12	120700045	ENSMUSG00000007815	9	108208754				ENSORLG00000018734	ultracontig62	268658
RHOA	ENSG00000067560	3	49371585	ENSG00000172602	12	47537198	ENSMUSG00000007815	9	108208754				ENSORLG00000018734	ultracontig62	268658
RHOA	ENSG00000067560	3	49371585	ENSG00000104140	15	38951706	ENSMUSG00000007815	9	108208754				ENSORLG00000018734	ultracontig62	268658
RHOA	ENSG00000067560	3	49371585	ENSG00000168421	4	39874922	ENSMUSG00000007815	9	108208754				ENSORLG00000018734	ultracontig62	268658
HYAL2	ENSG00000068001	3	50330244	ENSG00000114378	3	50312325	ENSMUSG00000010047	9	107471457	ENSGALG00000002138	Un_random	16360962	ENSORLG00000003712	5	6579471	ENSGACG00000001294	scaffold_27	3603787	ENSDARG00000059931	4	35134272	ENSTRUG00000014130	scaffold_87	783389	ENSXETG00000022125	scaffold_856	137549
HYAL2	ENSG00000068001	3	50330244	ENSG00000186792	3	50305266	ENSMUSG00000010047	9	107471457	ENSGALG00000002138	Un_random	16360962	ENSORLG00000003712	5	6579471	ENSGACG00000001553	scaffold_27	4476713	ENSDARG00000062997	22	8282726	ENSTRUG00000014130	scaffold_87	783389	ENSXETG00000022125	scaffold_856	137549
HYAL2	ENSG00000068001	3	50330244	ENSG00000106302	7	123272456	ENSMUSG00000010047	9	107471457				ENSORLG00000003712	5	6579471										ENSXETG00000022125	scaffold_856	137549
HYAL2	ENSG00000068001	3	50330244	ENSG00000106304	7	123352565	ENSMUSG00000010047	9	107471457				ENSORLG00000003712	5	6579471										ENSXETG00000022125	scaffold_856	137549
HYAL2	ENSG00000068001	3	50330244	ENSG00000114378	3	50312325	ENSMUSG00000010047	9	107471457				ENSORLG00000002235	5	3271086										ENSXETG00000022125	scaffold_856	137549
HYAL2	ENSG00000068001	3	50330244	ENSG00000186792	3	50305266	ENSMUSG00000010047	9	107471457				ENSORLG00000002235	5	3271086										ENSXETG00000022125	scaffold_856	137549
HYAL2	ENSG00000068001	3	50330244	ENSG00000106302	7	123272456	ENSMUSG00000010047	9	107471457				ENSORLG00000002235	5	3271086										ENSXETG00000022125	scaffold_856	137549
HYAL2	ENSG00000068001	3	50330244	ENSG00000106304	7	123352565	ENSMUSG00000010047	9	107471457				ENSORLG00000002235	5	3271086										ENSXETG00000022125	scaffold_856	137549
RASSF1	ENSG00000068028	3	50342221	ENSG00000136653	1	204747502	ENSMUSG00000010067	9	107453898				ENSORLG00000003748	5	6598113	ENSGACG00000001286	scaffold_27	3593010	ENSDARG00000004840	22	8252673	ENSTRUG00000013510	scaffold_56	806949	ENSXETG00000007332	scaffold_159	1301213
RASSF1	ENSG00000068028	3	50342221	ENSG00000153179	12	63290560	ENSMUSG00000010067	9	107453898				ENSORLG00000003748	5	6598113	ENSGACG00000001286	scaffold_27	3593010				ENSTRUG00000014055	scaffold_87	775062	ENSXETG00000007332	scaffold_159	1301213
RASSF1	ENSG00000068028	3	50342221	ENSG00000136653	1	204747502	ENSMUSG00000010067	9	107453898				ENSORLG00000002241	5	3288752	ENSGACG00000001555	scaffold_27	4485262				ENSTRUG00000013510	scaffold_56	806949	ENSXETG00000007332	scaffold_159	1301213
RASSF1	ENSG00000068028	3	50342221	ENSG00000153179	12	63290560	ENSMUSG00000010067	9	107453898				ENSORLG00000002241	5	3288752	ENSGACG00000001555	scaffold_27	4485262				ENSTRUG00000014055	scaffold_87	775062	ENSXETG00000007332	scaffold_159	1301213
OTUD5	ENSG00000068308	X	48664432				ENSMUSG00000031154	X	7418982				ENSORLG00000018744	ultracontig90	642485				ENSDARG00000059006	8	4244583	ENSTRUG00000012556	scaffold_54	922957
OTUD5	ENSG00000068308	X	48664432																ENSDARG00000056840	11	22908786
TFE3	ENSG00000068323	X	48772613	ENSG00000187098	3	69871276	ENSMUSG00000000134	X	7339802				ENSORLG00000014134	5	27037747	ENSGACG00000010355	groupXVII	10635868	ENSDARG00000004729	8	3183674	ENSTRUG00000005584	scaffold_215	53061	ENSXETG00000019114	scaffold_3571	5798
TFE3	ENSG00000068323	X	48772613	ENSG00000112561	6	41759694	ENSMUSG00000000134	X	7339802				ENSORLG00000014134	5	27037747	ENSGACG00000010355	groupXVII	10635868	ENSDARG00000019457	11	22735345	ENSTRUG00000013198	scaffold_79	757745	ENSXETG00000019114	scaffold_3571	5798
TFE3	ENSG00000068323	X	48772613	ENSG00000105967	7	115362448	ENSMUSG00000000134	X	7339802				ENSORLG00000014134	5	27037747	ENSGACG00000000364	scaffold_27	313933				ENSTRUG00000005584	scaffold_215	53061	ENSXETG00000019114	scaffold_3571	5798
TFE3	ENSG00000068323	X	48772613													ENSGACG00000000364	scaffold_27	313933				ENSTRUG00000013198	scaffold_79	757745
TBC1D25	ENSG00000068354	X	48283019	ENSG00000167037	22	23532136	ENSMUSG00000039201	X	7731605				ENSORLG00000019279	ultracontig90	1111206	ENSGACG00000013335	groupXII	18292245				ENSTRUG00000010525	scaffold_220	423099
TBC1D25	ENSG00000068354	X	48283019	ENSG00000141258	17	2187556	ENSMUSG00000039201	X	7731605				ENSORLG00000019279	ultracontig90	1111206
GPKOW	ENSG00000068394	X	48857278				ENSMUSG00000031148	X	7274352				ENSORLG00000014442	7	21748988	ENSGACG00000012127	groupXII	15906365	ENSDARG00000029612	8	34653128	ENSTRUG00000000616	scaffold_226	123864
GRIPAP1	ENSG00000068400	X	48715078				ENSMUSG00000031153	X	7367119				ENSORLG00000018356	ultracontig90	212011	ENSGACG00000000262	scaffold_114	115414	ENSDARG00000063069	8	5082024	ENSTRUG00000013365	scaffold_54	1062422
FTSJ1	ENSG00000068438	X	48219493				ENSMUSG00000031171	X	7815794				ENSORLG00000018893	scaffold676	3279	ENSGACG00000008843	groupXIX	9951237	ENSDARG00000057089	21	11214788	ENSTRUG00000016142	scaffold_104	432477	ENSXETG00000014212	scaffold_9431	11908
IHPK2	ENSG00000068745	3	48700424	ENSG00000176095	3	49736732	ENSMUSG00000032599	9	108698325	ENSGALG00000005701	12	9219609	ENSORLG00000001247	5	1841378	ENSGACG00000000831	scaffold_27	2286786	ENSDARG00000008310	6	29263922	ENSTRUG00000008746	scaffold_190	273279	ENSXETG00000009324	scaffold_44	1791199
IHPK2	ENSG00000068745	3	48700424	ENSG00000161896	6	33797422	ENSMUSG00000032599	9	108698325	ENSGALG00000005701	12	9219609	ENSORLG00000001247	5	1841378	ENSGACG00000000831	scaffold_27	2286786	ENSDARG00000019613	6	26956285	ENSTRUG00000010054	scaffold_33	647839	ENSXETG00000009324	scaffold_44	1791199
IHPK2	ENSG00000068745	3	48700424	ENSG00000176095	3	49736732	ENSMUSG00000032599	9	108698325	ENSGALG00000005701	12	9219609	ENSORLG00000016832	5	31779084	ENSGACG00000009703	groupXVII	9881413				ENSTRUG00000008746	scaffold_190	273279	ENSXETG00000009324	scaffold_44	1791199
IHPK2	ENSG00000068745	3	48700424	ENSG00000161896	6	33797422	ENSMUSG00000032599	9	108698325	ENSGALG00000005701	12	9219609	ENSORLG00000016832	5	31779084	ENSGACG00000009703	groupXVII	9881413				ENSTRUG00000010054	scaffold_33	647839	ENSXETG00000009324	scaffold_44	1791199
NUCKS1	ENSG00000069275	1	203953732				ENSMUSG00000026434	1	133807111	ENSGALG00000000708	26	2070407	ENSORLG00000012276	5	24735040	ENSGACG00000010977	groupXVII	11474377	ENSDARG00000070211	11	37439808	ENSTRUG00000000074	scaffold_150	73835	ENSXETG00000001000	scaffold_41	3836692
NUCKS1	ENSG00000069275	1	203953732																ENSDARG00000012777	23	15976307
ZXDC	ENSG00000070476	3	127639135	ENSG00000198455	X	57634994	ENSMUSG00000034430	6	90319486	ENSGALG00000006277	12	10959085	ENSORLG00000009508	5	17367655	ENSGACG00000011328	groupXVII	12156506	ENSDARG00000052351	6	46860765	ENSTRUG00000006328	scaffold_301	286143	ENSXETG00000011547	scaffold_353	952111
ZXDC	ENSG00000070476	3	127639135	ENSG00000198205	X	57949867	ENSMUSG00000034430	6	90319486				ENSORLG00000009508	5	17367655										ENSXETG00000011547	scaffold_353	952111
ATP6AP1	ENSG00000071553	X	153310172	ENSG00000203879	X	153318705	ENSMUSG00000019087	X	71542486	ENSGALG00000008836	1	24119259	ENSORLG00000020153	ultracontig90	2467009	ENSGACG00000000198	scaffold_195	135870	ENSDARG00000041417	23	3261281	ENSTRUG00000011744	scaffold_215	412848	ENSXETG00000003377	scaffold_1144	155776
ATP6AP1	ENSG00000071553	X	153310172	ENSG00000057608	10	5847192	ENSMUSG00000019087	X	71542486	ENSGALG00000008836	1	24119259	ENSORLG00000020153	ultracontig90	2467009	ENSGACG00000000198	scaffold_195	135870	ENSDARG00000037153	23	24518901	ENSTRUG00000009201	scaffold_199	490909	ENSXETG00000003377	scaffold_1144	155776
ATP6AP1	ENSG00000071553	X	153310172	ENSG00000203879	X	153318705	ENSMUSG00000019087	X	71542486	ENSGALG00000008836	1	24119259	ENSORLG00000016253	7	25494056	ENSGACG00000011378	groupXII	15194830				ENSTRUG00000011744	scaffold_215	412848	ENSXETG00000003377	scaffold_1144	155776
ATP6AP1	ENSG00000071553	X	153310172	ENSG00000057608	10	5847192	ENSMUSG00000019087	X	71542486	ENSGALG00000008836	1	24119259	ENSORLG00000016253	7	25494056	ENSGACG00000011378	groupXII	15194830				ENSTRUG00000009201	scaffold_199	490909	ENSXETG00000003377	scaffold_1144	155776
FAM50A	ENSG00000071859	X	153325698	ENSG00000145945	6	3794619	ENSMUSG00000001962	X	71558367				ENSORLG00000001578	7	3511575	ENSGACG00000004087	groupXII	3136939	ENSDARG00000024895	23	32753549	ENSTRUG00000006877	scaffold_220	236777	ENSXETG00000003375	scaffold_1144	127674
MCM2	ENSG00000073111	3	128799943				ENSMUSG00000002870	6	88833469	ENSGALG00000006037	12	9995146	ENSORLG00000003191	5	5314096	ENSGACG00000000027	scaffold_89	278309	ENSDARG00000015911	22	3167842	ENSTRUG00000007322	scaffold_565	54874	ENSXETG00000002059	scaffold_44	3238484
MGLL	ENSG00000074416	3	128890601				ENSMUSG00000033174	6	88674427	ENSGALG00000005990	12	9868140	ENSORLG00000003012	7	6745948	ENSGACG00000005782	groupXII	7098597	ENSDARG00000036820	8	24704184	ENSTRUG00000009563	scaffold_54	323740	ENSXETG00000002062	scaffold_44	3140701
RAB7A	ENSG00000075785	3	129927669				ENSMUSG00000079477	6	87949111	ENSGALG00000005902	12	9382421	ENSORLG00000016888	5	31875834	ENSGACG00000000807	scaffold_27	2223340	ENSDARG00000033654	10	34671944	ENSTRUG00000010082	scaffold_190	311853	ENSXETG00000016176	scaffold_44	2432911
RAB7A	ENSG00000075785	3	129927669				ENSMUSG00000079477	6	87949111	ENSGALG00000005902	12	9382421	ENSORLG00000001351	5	1933869	ENSGACG00000000807	scaffold_27	2223340	ENSDARG00000020497	11	12583102	ENSTRUG00000013882	scaffold_116	78783	ENSXETG00000016176	scaffold_44	2432911
RAB7A	ENSG00000075785	3	129927669							ENSGALG00000005902	12	9382421				ENSGACG00000009647	groupXVII	9824926	ENSDARG00000021287	8	49256537	ENSTRUG00000010082	scaffold_190	311853
RAB7A	ENSG00000075785	3	129927669							ENSGALG00000005902	12	9382421				ENSGACG00000009647	groupXVII	9824926				ENSTRUG00000013882	scaffold_116	78783
PLXNA2	ENSG00000076356	1	206262217	ENSG00000221866	7	131465778	ENSMUSG00000026640	1	196446023	ENSGALG00000001264	26	2573155	ENSORLG00000015772	7	23220093	ENSGACG00000011007	groupXII	14055012	ENSDARG00000060372	23	31341691	ENSTRUG00000002260	scaffold_325	109132	ENSXETG00000017724	scaffold_373	5519
PLXNA2	ENSG00000076356	1	206262217	ENSG00000114554	3	128190127	ENSMUSG00000026640	1	196446023	ENSGALG00000001264	26	2573155	ENSORLG00000015772	7	23220093	ENSGACG00000004738	groupXVII	2595419				ENSTRUG00000002260	scaffold_325	109132	ENSXETG00000017724	scaffold_373	5519
PLXNA2	ENSG00000076356	1	206262217	ENSG00000130827	X	153339817	ENSMUSG00000026640	1	196446023				ENSORLG00000015772	7	23220093										ENSXETG00000017724	scaffold_373	5519
PLXNA2	ENSG00000076356	1	206262217	ENSG00000221866	7	131465778	ENSMUSG00000026640	1	196446023				ENSORLG00000007687	5	14296197										ENSXETG00000017724	scaffold_373	5519
PLXNA2	ENSG00000076356	1	206262217	ENSG00000114554	3	128190127	ENSMUSG00000026640	1	196446023				ENSORLG00000007687	5	14296197										ENSXETG00000017724	scaffold_373	5519
PLXNA2	ENSG00000076356	1	206262217	ENSG00000130827	X	153339817	ENSMUSG00000026640	1	196446023				ENSORLG00000007687	5	14296197										ENSXETG00000017724	scaffold_373	5519
UBE2T	ENSG00000077152	1	200567409	ENSG00000177889	12	92326221	ENSMUSG00000026429	1	136859193	ENSGALG00000000102	26	1084033	ENSORLG00000008444	7	13682392	ENSGACG00000009813	groupXII	12215552				ENSTRUG00000011353	scaffold_93	698446	ENSXETG00000000932	scaffold_41	3059059
UBE2T	ENSG00000077152	1	200567409	ENSG00000102069	X	142794839	ENSMUSG00000026429	1	136859193				ENSORLG00000008444	7	13682392				ENSDARG00000063285	Zv7_scaffold2643	179765				ENSXETG00000000932	scaffold_41	3059059
UBE2T	ENSG00000077152	1	200567409	ENSG00000109332	4	103936217	ENSMUSG00000026429	1	136859193				ENSORLG00000008444	7	13682392										ENSXETG00000000932	scaffold_41	3059059
UBE2T	ENSG00000077152	1	200567409	ENSG00000078967	7	43932572	ENSMUSG00000026429	1	136859193				ENSORLG00000008444	7	13682392										ENSXETG00000000932	scaffold_41	3059059
UBE2T	ENSG00000077152	1	200567409	ENSG00000131508	5	138920935	ENSMUSG00000026429	1	136859193				ENSORLG00000008444	7	13682392										ENSXETG00000000932	scaffold_41	3059059
UBE2T	ENSG00000077152	1	200567409	ENSG00000072401	10	59764774	ENSMUSG00000026429	1	136859193				ENSORLG00000008444	7	13682392										ENSXETG00000000932	scaffold_41	3059059
UBE2T	ENSG00000077152	1	200567409	ENSG00000170142	3	23822443	ENSMUSG00000026429	1	136859193				ENSORLG00000008444	7	13682392										ENSXETG00000000932	scaffold_41	3059059
UBE2T	ENSG00000077152	1	200567409	ENSG00000182247	3	23219788	ENSMUSG00000026429	1	136859193				ENSORLG00000008444	7	13682392										ENSXETG00000000932	scaffold_41	3059059
UBE2T	ENSG00000077152	1	200567409	ENSG00000170035	2	181553345	ENSMUSG00000026429	1	136859193				ENSORLG00000008444	7	13682392										ENSXETG00000000932	scaffold_41	3059059
UBE2T	ENSG00000077152	1	200567409	ENSG00000119048	5	133734769	ENSMUSG00000026429	1	136859193				ENSORLG00000008444	7	13682392										ENSXETG00000000932	scaffold_41	3059059
UBE2T	ENSG00000077152	1	200567409	ENSG00000077721	X	118592527	ENSMUSG00000026429	1	136859193				ENSORLG00000008444	7	13682392										ENSXETG00000000932	scaffold_41	3059059
PPP1R12B	ENSG00000077157	1	200584459				ENSMUSG00000073557	1	136656986	ENSGALG00000000336	26	662970
ITGA8	ENSG00000077943	10	15599094	ENSG00000138448	2	187163045	ENSMUSG00000026768	2	12028287	ENSGALG00000008747	2	20273104	ENSORLG00000008330	16	13760972	ENSGACG00000008758	groupXX	10123818	ENSDARG00000040342	16	21273348	ENSTRUG00000013059	scaffold_48	692312	ENSXETG00000020282	scaffold_439	812021
ITGA8	ENSG00000077943	10	15599094	ENSG00000161638	12	53075316	ENSMUSG00000026768	2	12028287				ENSORLG00000008330	16	13760972										ENSXETG00000020282	scaffold_439	812021
ARAF	ENSG00000078061	X	47305522				ENSMUSG00000001127	X	20425692
SERTAD4	ENSG00000082497	1	208472818				ENSMUSG00000016262	1	194670683																ENSXETG00000000221	scaffold_108	451158
TRAF5	ENSG00000082512	1	209566580	ENSG00000131323	14	102313569	ENSMUSG00000026637	1	193821311	ENSGALG00000009864	3	23415555													ENSXETG00000014444	scaffold_108	940997
TRAF5	ENSG00000082512	1	209566580	ENSG00000127191	9	138900786	ENSMUSG00000026637	1	193821311																ENSXETG00000014444	scaffold_108	940997
TRAF5	ENSG00000082512	1	209566580	ENSG00000056558	9	122704493	ENSMUSG00000026637	1	193821311																ENSXETG00000014444	scaffold_108	940997
TRAF5	ENSG00000082512	1	209566580	ENSG00000076604	17	24095150	ENSMUSG00000026637	1	193821311																ENSXETG00000014444	scaffold_108	940997
GSK3B	ENSG00000082701	3	121028238	ENSG00000105723	19	47426182	ENSMUSG00000022812	16	38089610	ENSGALG00000014977	1	83339652	ENSORLG00000017950	21	27581410	ENSGACG00000003629	groupXVI	8183317	ENSDARG00000017803	9	4180183	ENSTRUG00000002302	scaffold_42	42895	ENSXETG00000018019	scaffold_692	215590
GSK3B	ENSG00000082701	3	121028238																ENSDARG00000052468	1	46726391
ITGB5	ENSG00000082781	3	125964488				ENSMUSG00000022817	16	33829787	ENSGALG00000011778	7	29462563	ENSORLG00000020862	ultracontig246	71038				ENSDARG00000012942	9	16026465	ENSTRUG00000015838	scaffold_31	1660349
SEPHS1	ENSG00000086475	10	13399430	ENSG00000179918	16	30362453	ENSMUSG00000026662	2	4802610	ENSGALG00000014575	1	7027739	ENSORLG00000010253	6	15683095	ENSGACG00000012282	groupXIX	15695157	ENSDARG00000058292	18	7135402	ENSTRUG00000011429	scaffold_30	811216	ENSXETG00000009116	scaffold_138	436178
DOCK3	ENSG00000088538	3	50687676	ENSG00000128512	7	111153404	ENSMUSG00000039716	9	106797711	ENSGALG00000002335	12	1925419	ENSORLG00000009964	7	16611400	ENSGACG00000000014	scaffold_89	136300	ENSDARG00000063180	22	36892500	ENSTRUG00000007752	scaffold_75	904618	ENSXETG00000000074	scaffold_159	1008525
DOCK3	ENSG00000088538	3	50687676							ENSGALG00000002335	12	1925419				ENSGACG00000002671	groupXII	498969				ENSTRUG00000007752	scaffold_75	904618
C3orf18	ENSG00000088543	3	50570467				ENSMUSG00000037977	9	107242971	ENSGALG00000002240	12	1638518	ENSORLG00000003617	5	6221265	ENSGACG00000001312	scaffold_27	3792507				ENSTRUG00000012231	scaffold_56	660310
PCBP4	ENSG00000090097	3	51966514	ENSG00000183570	21	45888036	ENSMUSG00000023495	9	106356221				ENSORLG00000009899	7	16588670	ENSGACG00000002664	groupXII	468306	ENSDARG00000024276	22	33643111	ENSTRUG00000007426	scaffold_75	887372
PCBP4	ENSG00000090097	3	51966514	ENSG00000197111	12	52132161	ENSMUSG00000023495	9	106356221				ENSORLG00000009899	7	16588670
PCBP4	ENSG00000090097	3	51966514	ENSG00000169564	2	70168106	ENSMUSG00000023495	9	106356221				ENSORLG00000009899	7	16588670
PCBP4	ENSG00000090097	3	51966514	ENSG00000165119	9	85772912	ENSMUSG00000023495	9	106356221				ENSORLG00000009899	7	16588670
PCBP4	ENSG00000090097	3	51966514	ENSG00000159217	17	44429773	ENSMUSG00000023495	9	106356221				ENSORLG00000009899	7	16588670
PCBP4	ENSG00000090097	3	51966514	ENSG00000073792	3	186844228	ENSMUSG00000023495	9	106356221				ENSORLG00000009899	7	16588670
PCBP4	ENSG00000090097	3	51966514	ENSG00000136231	7	23316354	ENSMUSG00000023495	9	106356221				ENSORLG00000009899	7	16588670
PCBP4	ENSG00000090097	3	51966514	ENSG00000183570	21	45888036	ENSMUSG00000023495	9	106356221				ENSORLG00000003061	5	4760780
PCBP4	ENSG00000090097	3	51966514	ENSG00000197111	12	52132161	ENSMUSG00000023495	9	106356221				ENSORLG00000003061	5	4760780
PCBP4	ENSG00000090097	3	51966514	ENSG00000169564	2	70168106	ENSMUSG00000023495	9	106356221				ENSORLG00000003061	5	4760780
PCBP4	ENSG00000090097	3	51966514	ENSG00000165119	9	85772912	ENSMUSG00000023495	9	106356221				ENSORLG00000003061	5	4760780
PCBP4	ENSG00000090097	3	51966514	ENSG00000159217	17	44429773	ENSMUSG00000023495	9	106356221				ENSORLG00000003061	5	4760780
PCBP4	ENSG00000090097	3	51966514	ENSG00000073792	3	186844228	ENSMUSG00000023495	9	106356221				ENSORLG00000003061	5	4760780
PCBP4	ENSG00000090097	3	51966514	ENSG00000136231	7	23316354	ENSMUSG00000023495	9	106356221				ENSORLG00000003061	5	4760780
HDAC6	ENSG00000094631	X	48545051	ENSG00000061273	12	46462776	ENSMUSG00000031161	X	7507246				ENSORLG00000020288	scaffold1019	12163							ENSTRUG00000004270	scaffold_215	32643	ENSXETG00000023355	scaffold_3140	3125
HDAC6	ENSG00000094631	X	48545051	ENSG00000108840	17	39509647	ENSMUSG00000031161	X	7507246				ENSORLG00000020288	scaffold1019	12163										ENSXETG00000023355	scaffold_3140	3125
HDAC6	ENSG00000094631	X	48545051	ENSG00000068024	2	239634802	ENSMUSG00000031161	X	7507246				ENSORLG00000020288	scaffold1019	12163										ENSXETG00000023355	scaffold_3140	3125
HDAC6	ENSG00000094631	X	48545051	ENSG00000048052	7	18501894	ENSMUSG00000031161	X	7507246				ENSORLG00000020288	scaffold1019	12163										ENSXETG00000023355	scaffold_3140	3125
HDAC6	ENSG00000094631	X	48545051	ENSG00000100429	22	49025742	ENSMUSG00000031161	X	7507246				ENSORLG00000020288	scaffold1019	12163										ENSXETG00000023355	scaffold_3140	3125
HDAC6	ENSG00000094631	X	48545051	ENSG00000171720	5	140980627	ENSMUSG00000031161	X	7507246				ENSORLG00000020288	scaffold1019	12163										ENSXETG00000023355	scaffold_3140	3125
HDAC6	ENSG00000094631	X	48545051	ENSG00000116478	1	32530295	ENSMUSG00000031161	X	7507246				ENSORLG00000020288	scaffold1019	12163										ENSXETG00000023355	scaffold_3140	3125
HDAC6	ENSG00000094631	X	48545051	ENSG00000147099	X	71466091	ENSMUSG00000031161	X	7507246				ENSORLG00000020288	scaffold1019	12163										ENSXETG00000023355	scaffold_3140	3125
HDAC6	ENSG00000094631	X	48545051	ENSG00000196591	6	114364022	ENSMUSG00000031161	X	7507246				ENSORLG00000020288	scaffold1019	12163										ENSXETG00000023355	scaffold_3140	3125
WDR13	ENSG00000101940	X	48332467				ENSMUSG00000031166	X	7700430				ENSORLG00000014232	7	21584099	ENSGACG00000012202	groupXII	16022199	ENSDARG00000022974	8	2407756	ENSTRUG00000000214	scaffold_226	25574	ENSXETG00000014589	scaffold_12602	4069
SUV39H1	ENSG00000101945	X	48440075	ENSG00000152455	10	14960868	ENSMUSG00000039231	X	7638561				ENSORLG00000019802	ultracontig90	1614010	ENSGACG00000012784	groupXII	16924958	ENSDARG00000055753	8	24163700	ENSTRUG00000006495	scaffold_382	133179
CCDC22	ENSG00000101997	X	48978885				ENSMUSG00000031143	X	7170937				ENSORLG00000019256	ultracontig90	1091467	ENSGACG00000013344	groupXII	18299099	ENSDARG00000052379	8	22040188	ENSTRUG00000001941	scaffold_12746	91	ENSXETG00000007193	scaffold_690	471503
CCDC22	ENSG00000101997	X	48978885													ENSGACG00000013344	groupXII	18299099				ENSTRUG00000001754	scaffold_2604	4464
CACNA1F	ENSG00000102001	X	48948467	ENSG00000151067	12	2032725	ENSMUSG00000031142	X	7184229				ENSORLG00000014537	7	21769632	ENSGACG00000000800	scaffold_141	66403	ENSDARG00000023683	8	21284565	ENSTRUG00000000085	scaffold_5268	120	ENSXETG00000007195	scaffold_690	495431
CACNA1F	ENSG00000102001	X	48948467	ENSG00000157388	3	53504116	ENSMUSG00000031142	X	7184229				ENSORLG00000014537	7	21769632	ENSGACG00000000800	scaffold_141	66403	ENSDARG00000010933	8	39968789	ENSTRUG00000000739	scaffold_226	133358	ENSXETG00000007195	scaffold_690	495431
CACNA1F	ENSG00000102001	X	48948467	ENSG00000081248	1	199275263	ENSMUSG00000031142	X	7184229				ENSORLG00000014537	7	21769632	ENSGACG00000012097	groupXII	15882175				ENSTRUG00000000085	scaffold_5268	120	ENSXETG00000007195	scaffold_690	495431
CACNA1F	ENSG00000102001	X	48948467	ENSG00000198216	1	179648918	ENSMUSG00000031142	X	7184229				ENSORLG00000014537	7	21769632	ENSGACG00000012097	groupXII	15882175				ENSTRUG00000000739	scaffold_226	133358	ENSXETG00000007195	scaffold_690	495431
CACNA1F	ENSG00000102001	X	48948467	ENSG00000141837	19	13178256	ENSMUSG00000031142	X	7184229				ENSORLG00000014537	7	21769632										ENSXETG00000007195	scaffold_690	495431
CACNA1F	ENSG00000102001	X	48948467	ENSG00000148408	9	139892062	ENSMUSG00000031142	X	7184229				ENSORLG00000014537	7	21769632										ENSXETG00000007195	scaffold_690	495431
CACNA1F	ENSG00000102001	X	48948467	ENSG00000196876	12	50364210	ENSMUSG00000031142	X	7184229				ENSORLG00000014537	7	21769632										ENSXETG00000007195	scaffold_690	495431
CACNA1F	ENSG00000102001	X	48948467	ENSG00000007314	17	59369646	ENSMUSG00000031142	X	7184229				ENSORLG00000014537	7	21769632										ENSXETG00000007195	scaffold_690	495431
CACNA1F	ENSG00000102001	X	48948467	ENSG00000136531	2	165804158	ENSMUSG00000031142	X	7184229				ENSORLG00000014537	7	21769632										ENSXETG00000007195	scaffold_690	495431
CACNA1F	ENSG00000102001	X	48948467	ENSG00000153253	2	165652278	ENSMUSG00000031142	X	7184229				ENSORLG00000014537	7	21769632										ENSXETG00000007195	scaffold_690	495431
CACNA1F	ENSG00000102001	X	48948467	ENSG00000183873	3	38564557	ENSMUSG00000031142	X	7184229				ENSORLG00000014537	7	21769632										ENSXETG00000007195	scaffold_690	495431
CACNA1F	ENSG00000102001	X	48948467	ENSG00000144285	2	166553916	ENSMUSG00000031142	X	7184229				ENSORLG00000014537	7	21769632										ENSXETG00000007195	scaffold_690	495431
CACNA1F	ENSG00000102001	X	48948467	ENSG00000169432	2	166759941	ENSMUSG00000031142	X	7184229				ENSORLG00000014537	7	21769632										ENSXETG00000007195	scaffold_690	495431
CACNA1F	ENSG00000102001	X	48948467	ENSG00000185313	3	38713841	ENSMUSG00000031142	X	7184229				ENSORLG00000014537	7	21769632										ENSXETG00000007195	scaffold_690	495431
CACNA1F	ENSG00000102001	X	48948467	ENSG00000151067	12	2032725	ENSMUSG00000031142	X	7184229				ENSORLG00000016984	7	29420653										ENSXETG00000007195	scaffold_690	495431
CACNA1F	ENSG00000102001	X	48948467	ENSG00000157388	3	53504116	ENSMUSG00000031142	X	7184229				ENSORLG00000016984	7	29420653										ENSXETG00000007195	scaffold_690	495431
CACNA1F	ENSG00000102001	X	48948467	ENSG00000081248	1	199275263	ENSMUSG00000031142	X	7184229				ENSORLG00000016984	7	29420653										ENSXETG00000007195	scaffold_690	495431
CACNA1F	ENSG00000102001	X	48948467	ENSG00000198216	1	179648918	ENSMUSG00000031142	X	7184229				ENSORLG00000016984	7	29420653										ENSXETG00000007195	scaffold_690	495431
CACNA1F	ENSG00000102001	X	48948467	ENSG00000141837	19	13178256	ENSMUSG00000031142	X	7184229				ENSORLG00000016984	7	29420653										ENSXETG00000007195	scaffold_690	495431
CACNA1F	ENSG00000102001	X	48948467	ENSG00000148408	9	139892062	ENSMUSG00000031142	X	7184229				ENSORLG00000016984	7	29420653										ENSXETG00000007195	scaffold_690	495431
CACNA1F	ENSG00000102001	X	48948467	ENSG00000196876	12	50364210	ENSMUSG00000031142	X	7184229				ENSORLG00000016984	7	29420653										ENSXETG00000007195	scaffold_690	495431
CACNA1F	ENSG00000102001	X	48948467	ENSG00000007314	17	59369646	ENSMUSG00000031142	X	7184229				ENSORLG00000016984	7	29420653										ENSXETG00000007195	scaffold_690	495431
CACNA1F	ENSG00000102001	X	48948467	ENSG00000136531	2	165804158	ENSMUSG00000031142	X	7184229				ENSORLG00000016984	7	29420653										ENSXETG00000007195	scaffold_690	495431
CACNA1F	ENSG00000102001	X	48948467	ENSG00000153253	2	165652278	ENSMUSG00000031142	X	7184229				ENSORLG00000016984	7	29420653										ENSXETG00000007195	scaffold_690	495431
CACNA1F	ENSG00000102001	X	48948467	ENSG00000183873	3	38564557	ENSMUSG00000031142	X	7184229				ENSORLG00000016984	7	29420653										ENSXETG00000007195	scaffold_690	495431
CACNA1F	ENSG00000102001	X	48948467	ENSG00000144285	2	166553916	ENSMUSG00000031142	X	7184229				ENSORLG00000016984	7	29420653										ENSXETG00000007195	scaffold_690	495431
CACNA1F	ENSG00000102001	X	48948467	ENSG00000169432	2	166759941	ENSMUSG00000031142	X	7184229				ENSORLG00000016984	7	29420653										ENSXETG00000007195	scaffold_690	495431
CACNA1F	ENSG00000102001	X	48948467	ENSG00000185313	3	38713841	ENSMUSG00000031142	X	7184229				ENSORLG00000016984	7	29420653										ENSXETG00000007195	scaffold_690	495431
SYP	ENSG00000102003	X	48931201	ENSG00000163630	3	63439181	ENSMUSG00000031144	X	7215597				ENSORLG00000014553	7	21796811	ENSGACG00000012091	groupXII	15873260	ENSDARG00000042974	8	21356180	ENSTRUG00000001866	scaffold_226	146037	ENSXETG00000007718	scaffold_154	1506421
SYP	ENSG00000102003	X	48931201	ENSG00000143028	1	109810623	ENSMUSG00000031144	X	7215597				ENSORLG00000014553	7	21796811	ENSGACG00000012091	groupXII	15873260	ENSDARG00000002230	8	45139228	ENSTRUG00000004025	scaffold_215	19577	ENSXETG00000007718	scaffold_154	1506421
SYP	ENSG00000102003	X	48931201	ENSG00000008282	7	105518194	ENSMUSG00000031144	X	7215597				ENSORLG00000014553	7	21796811	ENSGACG00000001145	scaffold_237	12994				ENSTRUG00000001866	scaffold_226	146037	ENSXETG00000007718	scaffold_154	1506421
SYP	ENSG00000102003	X	48931201	ENSG00000163630	3	63439181	ENSMUSG00000031144	X	7215597				ENSORLG00000019455	scaffold731	85756	ENSGACG00000001145	scaffold_237	12994				ENSTRUG00000004025	scaffold_215	19577	ENSXETG00000007718	scaffold_154	1506421
SYP	ENSG00000102003	X	48931201	ENSG00000143028	1	109810623	ENSMUSG00000031144	X	7215597				ENSORLG00000019455	scaffold731	85756										ENSXETG00000007718	scaffold_154	1506421
SYP	ENSG00000102003	X	48931201	ENSG00000008282	7	105518194	ENSMUSG00000031144	X	7215597				ENSORLG00000019455	scaffold731	85756										ENSXETG00000007718	scaffold_154	1506421
PLP2	ENSG00000102007	X	48915217				ENSMUSG00000031146	X	7245072				ENSORLG00000014560	7	21821294	ENSGACG00000012087	groupXII	15864740	ENSDARG00000036630	8	45043794	ENSTRUG00000002069	scaffold_226	154421	ENSXETG00000007726	scaffold_154	1540578
PRAF2	ENSG00000102050	X	48815762	ENSG00000144746	3	69216780	ENSMUSG00000031149	X	7305697				ENSORLG00000017061	8	24609849	ENSGACG00000005654	groupXI	1941709	ENSDARG00000032535	8	39932076	ENSTRUG00000010408	scaffold_41	754654
KCND1	ENSG00000102057	X	48703583	ENSG00000171385	1	112114807	ENSMUSG00000009731	X	7400969				ENSORLG00000018330	ultracontig90	44076							ENSTRUG00000013491	scaffold_54	1108414	ENSXETG00000023771	scaffold_2002	12107
KCND1	ENSG00000102057	X	48703583	ENSG00000184408	7	119701923	ENSMUSG00000009731	X	7400969				ENSORLG00000018330	ultracontig90	44076										ENSXETG00000023771	scaffold_2002	12107
OPN1LW	ENSG00000102076	X	153062939	ENSG00000166160	X	153138479	ENSMUSG00000031394	X	71372803				ENSORLG00000014088	5	27015469	ENSGACG00000010287	groupXVII	10627091	ENSDARG00000044862	11	22704859	ENSTRUG00000013052	scaffold_79	748856	ENSXETG00000014236	scaffold_275	208535
OPN1LW	ENSG00000102076	X	153062939	ENSG00000147380	X	153101348	ENSMUSG00000031394	X	71372803				ENSORLG00000014088	5	27015469				ENSDARG00000044861	11	22708315			935603	ENSXETG00000014236	scaffold_275	208535
OPN1LW	ENSG00000102076	X	153062939	ENSG00000163914	3	130730172	ENSMUSG00000031394	X	71372803				ENSORLG00000014088	5	27015469										ENSXETG00000014236	scaffold_275	208535
OPN1LW	ENSG00000102076	X	153062939	ENSG00000128617	7	128199783	ENSMUSG00000031394	X	71372803				ENSORLG00000014088	5	27015469										ENSXETG00000014236	scaffold_275	208535
OPN1LW	ENSG00000102076	X	153062939	ENSG00000054277	1	239823075	ENSMUSG00000031394	X	71372803				ENSORLG00000014088	5	27015469										ENSXETG00000014236	scaffold_275	208535
OPN1LW	ENSG00000102076	X	153062939	ENSG00000166160	X	153138479	ENSMUSG00000031394	X	71372803				ENSORLG00000014058	5	27005074										ENSXETG00000014236	scaffold_275	208535
OPN1LW	ENSG00000102076	X	153062939	ENSG00000147380	X	153101348	ENSMUSG00000031394	X	71372803				ENSORLG00000014058	5	27005074										ENSXETG00000014236	scaffold_275	208535
OPN1LW	ENSG00000102076	X	153062939	ENSG00000163914	3	130730172	ENSMUSG00000031394	X	71372803				ENSORLG00000014058	5	27005074										ENSXETG00000014236	scaffold_275	208535
OPN1LW	ENSG00000102076	X	153062939	ENSG00000128617	7	128199783	ENSMUSG00000031394	X	71372803				ENSORLG00000014058	5	27005074										ENSXETG00000014236	scaffold_275	208535
OPN1LW	ENSG00000102076	X	153062939	ENSG00000054277	1	239823075	ENSMUSG00000031394	X	71372803				ENSORLG00000014058	5	27005074										ENSXETG00000014236	scaffold_275	208535
TEX28P2	ENSG00000102080	X	153077878	ENSG00000182242	X	153115008	ENSMUSG00000062564	X	71396283
TEX28P2	ENSG00000102080	X	153077878	ENSG00000185254	X	153152124	ENSMUSG00000062564	X	71396283
PIM2	ENSG00000102096	X	48655407	ENSG00000198355	22	48740165	ENSMUSG00000031155	X	7455432				ENSORLG00000018689	ultracontig90	636795				ENSDARG00000059001	8	4311526
PIM2	ENSG00000102096	X	48655407	ENSG00000137193	6	37245964	ENSMUSG00000031155	X	7455432				ENSORLG00000018689	ultracontig90	636795
PIM2	ENSG00000102096	X	48655407	ENSG00000198355	22	48740165	ENSMUSG00000031155	X	7455432				ENSORLG00000008461	8	11715447
PIM2	ENSG00000102096	X	48655407	ENSG00000137193	6	37245964	ENSMUSG00000031155	X	7455432				ENSORLG00000008461	8	11715447
SLC35A2	ENSG00000102100	X	48645403	ENSG00000117620	1	100208128	ENSMUSG00000031156	X	7461449				ENSORLG00000018649	ultracontig90	617443	ENSGACG00000000286	scaffold_114	308667	ENSDARG00000058990	8	4337591	ENSTRUG00000012691	scaffold_54	935603
SLC35A2	ENSG00000102100	X	48645403	ENSG00000164414	6	88239414	ENSMUSG00000031156	X	7461449				ENSORLG00000018649	ultracontig90	617443
PQBP1	ENSG00000102103	X	48640139				ENSMUSG00000031157	X	7471649				ENSORLG00000014458	7	21756808	ENSGACG00000012123	groupXII	15904368	ENSDARG00000029724	8	34643598	ENSTRUG00000000703	scaffold_226	128037
PCSK1N	ENSG00000102109	X	48574451				ENSMUSG00000039278	X	7497021
EMD	ENSG00000102119	X	153260917				ENSMUSG00000001964	X	71500149
TAZ	ENSG00000102125	X	153293071				ENSMUSG00000009995	X	71528101				ENSORLG00000020160	ultracontig90	2482538	ENSGACG00000000204	scaffold_195	143100	ENSDARG00000041421	23	3251274	ENSTRUG00000011612	scaffold_215	410676	ENSXETG00000003378	scaffold_1144	173169
GATA1	ENSG00000102145	X	48529906	ENSG00000179348	3	129680962	ENSMUSG00000031162	X	7536392				ENSORLG00000013980	5	26975030	ENSGACG00000010218	groupXVII	10589934	ENSDARG00000013477	11	22639128	ENSTRUG00000012781	scaffold_79	722366	ENSXETG00000018547	scaffold_3434	5575
GATA1	ENSG00000102145	X	48529906	ENSG00000107485	10	8136673	ENSMUSG00000031162	X	7536392				ENSORLG00000013980	5	26975030				ENSDARG00000059130	8	1904191				ENSXETG00000018547	scaffold_3434	5575
GATA1	ENSG00000102145	X	48529906	ENSG00000130700	20	60471948	ENSMUSG00000031162	X	7536392				ENSORLG00000013980	5	26975030										ENSXETG00000018547	scaffold_3434	5575
GATA1	ENSG00000102145	X	48529906	ENSG00000136574	8	11599162	ENSMUSG00000031162	X	7536392				ENSORLG00000013980	5	26975030										ENSXETG00000018547	scaffold_3434	5575
GATA1	ENSG00000102145	X	48529906	ENSG00000141448	18	18003414	ENSMUSG00000031162	X	7536392				ENSORLG00000013980	5	26975030										ENSXETG00000018547	scaffold_3434	5575
RP2	ENSG00000102218	X	46581319				ENSMUSG00000060090	X	19941607	ENSGALG00000016728	1	134314101	ENSORLG00000016045	4	30358786	ENSGACG00000013836	groupVIII	18001999	ENSDARG00000044339	6	23213251	ENSTRUG00000010954	scaffold_13	677342	ENSXETG00000004132	scaffold_253	956431
PHF16	ENSG00000102221	X	46656680				ENSMUSG00000037315	X	20002928	ENSGALG00000016727	1	134253123	ENSORLG00000016052	4	30367940	ENSGACG00000013838	groupVIII	18010071	ENSDARG00000019614	6	23226088	ENSTRUG00000010993	scaffold_13	683625	ENSXETG00000004129	scaffold_253	922264
PCTK1	ENSG00000102225	X	46962576				ENSMUSG00000031065	X	20265080							ENSGACG00000000290	scaffold_114	329419	ENSDARG00000032072	8	3756826	ENSTRUG00000009222	scaffold_215	232577	ENSXETG00000020815	scaffold_3433	2982
USP11	ENSG00000102226	X	46977258	ENSG00000114316	3	49290003	ENSMUSG00000031066	X	20281058				ENSORLG00000018769	ultracontig88	423711	ENSGACG00000000466	scaffold_139	94760				ENSTRUG00000010016	scaffold_215	265361
USP11	ENSG00000102226	X	46977258	ENSG00000135655	12	60940454	ENSMUSG00000031066	X	20281058				ENSORLG00000018769	ultracontig88	423711
USP11	ENSG00000102226	X	46977258	ENSG00000172046	3	49120468	ENSMUSG00000031066	X	20281058				ENSORLG00000018769	ultracontig88	423711
USP11	ENSG00000102226	X	46977258	ENSG00000036672	11	118732163	ENSMUSG00000031066	X	20281058				ENSORLG00000018769	ultracontig88	423711
USP11	ENSG00000102226	X	46977258	ENSG00000124422	17	20843498	ENSMUSG00000031066	X	20281058				ENSORLG00000018769	ultracontig88	423711
USP11	ENSG00000102226	X	46977258	ENSG00000180991	X	49531315	ENSMUSG00000031066	X	20281058				ENSORLG00000018769	ultracontig88	423711
USP11	ENSG00000102226	X	46977258	ENSG00000136878	9	131637546	ENSMUSG00000031066	X	20281058				ENSORLG00000018769	ultracontig88	423711
USP11	ENSG00000102226	X	46977258	ENSG00000077254	1	77934264	ENSMUSG00000031066	X	20281058				ENSORLG00000018769	ultracontig88	423711
USP11	ENSG00000102226	X	46977258	ENSG00000185295	X	55529687	ENSMUSG00000031066	X	20281058				ENSORLG00000018769	ultracontig88	423711
USP11	ENSG00000102226	X	46977258	ENSG00000109189	4	53155967	ENSMUSG00000031066	X	20281058				ENSORLG00000018769	ultracontig88	423711
USP11	ENSG00000102226	X	46977258	ENSG00000152484	13	26538293	ENSMUSG00000031066	X	20281058				ENSORLG00000018769	ultracontig88	423711
USP11	ENSG00000102226	X	46977258	ENSG00000115464	2	61268095	ENSMUSG00000031066	X	20281058				ENSORLG00000018769	ultracontig88	423711
USP11	ENSG00000102226	X	46977258	ENSG00000187555	16	8893452	ENSMUSG00000031066	X	20281058				ENSORLG00000018769	ultracontig88	423711
USP11	ENSG00000102226	X	46977258	ENSG00000124486	X	40829832	ENSMUSG00000031066	X	20281058				ENSORLG00000018769	ultracontig88	423711
USP11	ENSG00000102226	X	46977258	ENSG00000114374	Y	13322554	ENSMUSG00000031066	X	20281058				ENSORLG00000018769	ultracontig88	423711
USP11	ENSG00000102226	X	46977258	ENSG00000103194	16	83291050	ENSMUSG00000031066	X	20281058				ENSORLG00000018769	ultracontig88	423711
USP11	ENSG00000102226	X	46977258	ENSG00000085982	2	234048905	ENSMUSG00000031066	X	20281058				ENSORLG00000018769	ultracontig88	423711
USP11	ENSG00000102226	X	46977258	ENSG00000170242	11	11819546	ENSMUSG00000031066	X	20281058				ENSORLG00000018769	ultracontig88	423711
USP11	ENSG00000102226	X	46977258	ENSG00000103404	16	22986804	ENSMUSG00000031066	X	20281058				ENSORLG00000018769	ultracontig88	423711
TIMP1	ENSG00000102265	X	47326634	ENSG00000035862	17	74360658	ENSMUSG00000001131	X	20447347
TIMP1	ENSG00000102265	X	47326634	ENSG00000100234	22	31526802	ENSMUSG00000001131	X	20447347
TIMP1	ENSG00000102265	X	47326634	ENSG00000157150	3	12169578	ENSMUSG00000001131	X	20447347
PORCN	ENSG00000102312	X	48252307				ENSMUSG00000031169	X	7770974				ENSORLG00000014269	7	21594643	ENSGACG00000012184	groupXII	16013265	ENSDARG00000052558	8	18917952	ENSTRUG00000000228	scaffold_226	33043	ENSXETG00000007920	scaffold_1738	41902
PORCN	ENSG00000102312	X	48252307				ENSMUSG00000031169	X	7770974				ENSORLG00000019788	ultracontig90	1599211	ENSGACG00000012184	groupXII	16013265	ENSDARG00000028819	8	20574787	ENSTRUG00000006724	scaffold_382	141358	ENSXETG00000007920	scaffold_1738	41902
PORCN	ENSG00000102312	X	48252307													ENSGACG00000012800	groupXII	16931986	ENSDARG00000052455	8	20922717	ENSTRUG00000000228	scaffold_226	33043
PORCN	ENSG00000102312	X	48252307													ENSGACG00000012800	groupXII	16931986				ENSTRUG00000006724	scaffold_382	141358
ITIH5L	ENSG00000102313	X	54792341
RBM3	ENSG00000102317	X	48317780	ENSG00000099622	19	1220336	ENSMUSG00000031167	X	7716104				ENSORLG00000015433	17	23338263	ENSGACG00000015206	groupIII	7217340	ENSDARG00000013351	22	21438757	ENSTRUG00000010187	scaffold_200	375699	ENSXETG00000003281	scaffold_289	385657
RBM3	ENSG00000102317	X	48317780													ENSGACG00000014978	groupII	5679658	ENSDARG00000042049	Zv7_NA3283	6138	ENSTRUG00000010187	scaffold_200	375699
GATA3	ENSG00000107485	10	8136673	ENSG00000179348	3	129680962	ENSMUSG00000015619	2	9779049	ENSGALG00000006726	1	4344666	ENSORLG00000017122	23	22665474				ENSDARG00000069357	4	21141767	ENSTRUG00000010450	scaffold_21	817524	ENSXETG00000025398	scaffold_11	4284093
GATA3	ENSG00000107485	10	8136673	ENSG00000130700	20	60471948	ENSMUSG00000015619	2	9779049				ENSORLG00000017122	23	22665474				ENSDARG00000016526	4	21381658				ENSXETG00000025398	scaffold_11	4284093
GATA3	ENSG00000107485	10	8136673	ENSG00000102145	X	48529906	ENSMUSG00000015619	2	9779049				ENSORLG00000017122	23	22665474										ENSXETG00000025398	scaffold_11	4284093
GATA3	ENSG00000107485	10	8136673	ENSG00000136574	8	11599162	ENSMUSG00000015619	2	9779049				ENSORLG00000017122	23	22665474										ENSXETG00000025398	scaffold_11	4284093
GATA3	ENSG00000107485	10	8136673	ENSG00000141448	18	18003414	ENSMUSG00000015619	2	9779049				ENSORLG00000017122	23	22665474										ENSXETG00000025398	scaffold_11	4284093
PHYH	ENSG00000107537	10	13359806				ENSMUSG00000026664	2	4840077	ENSGALG00000014565	1	7001810	ENSORLG00000009344	23	1946975	ENSGACG00000019150	groupIV	22027107	ENSDARG00000017549	4	5793767	ENSTRUG00000009994	scaffold_168	398851	ENSXETG00000009115	scaffold_138	395514
TRDMT1	ENSG00000107614	10	17224988				ENSMUSG00000026723	2	13432808	ENSGALG00000008686	2	19749600	ENSORLG00000019403	ultracontig236	1167421	ENSGACG00000001376	scaffold_194	498	ENSDARG00000034518	Zv7_scaffold2595	92518				ENSXETG00000027671	scaffold_437	387356
TRDMT1	ENSG00000107614	10	17224988							ENSGALG00000008686	2	19749600				ENSGACG00000014769	scaffold_471	10524
C10orf18	ENSG00000108021	10	5766807				ENSMUSG00000033799	13	3565282
PFKFB4	ENSG00000114268	3	48530130	ENSG00000158571	X	54976315	ENSMUSG00000025648	9	108893947	ENSGALG00000002099	12	1422140	ENSORLG00000013355	5	25992702	ENSGACG00000009822	groupXVII	9937405	ENSDARG00000029075	6	39644807	ENSTRUG00000009609	scaffold_190	303762	ENSXETG00000009362	scaffold_88	2035444
PFKFB4	ENSG00000114268	3	48530130	ENSG00000170525	10	6226922	ENSMUSG00000025648	9	108893947	ENSGALG00000002099	12	1422140	ENSORLG00000013355	5	25992702	ENSGACG00000009822	groupXVII	9937405	ENSDARG00000055540	11	27532998	ENSTRUG00000010555	scaffold_33	682695	ENSXETG00000009362	scaffold_88	2035444
PFKFB4	ENSG00000114268	3	48530130	ENSG00000123836	1	205293243	ENSMUSG00000025648	9	108893947	ENSGALG00000002099	12	1422140	ENSORLG00000013355	5	25992702	ENSGACG00000000815	scaffold_27	2239008				ENSTRUG00000009609	scaffold_190	303762	ENSXETG00000009362	scaffold_88	2035444
PFKFB4	ENSG00000114268	3	48530130	ENSG00000158571	X	54976315	ENSMUSG00000025648	9	108893947	ENSGALG00000002099	12	1422140	ENSORLG00000001325	5	1918408	ENSGACG00000000815	scaffold_27	2239008				ENSTRUG00000010555	scaffold_33	682695	ENSXETG00000009362	scaffold_88	2035444
PFKFB4	ENSG00000114268	3	48530130	ENSG00000170525	10	6226922	ENSMUSG00000025648	9	108893947				ENSORLG00000001325	5	1918408										ENSXETG00000009362	scaffold_88	2035444
PFKFB4	ENSG00000114268	3	48530130	ENSG00000123836	1	205293243	ENSMUSG00000025648	9	108893947				ENSORLG00000001325	5	1918408										ENSXETG00000009362	scaffold_88	2035444
COL7A1	ENSG00000114270	3	48576510				ENSMUSG00000025650	9	108855631
PRKAR2A	ENSG00000114302	3	48763097	ENSG00000005249	7	106472375	ENSMUSG00000032601	9	108594474	ENSGALG00000007023	12	12006284										ENSTRUG00000011284	scaffold_87	429288	ENSXETG00000009330	scaffold_44	1631486
PRKAR2A	ENSG00000114302	3	48763097	ENSG00000188191	7	555361	ENSMUSG00000032601	9	108594474																ENSXETG00000009330	scaffold_44	1631486
PRKAR2A	ENSG00000114302	3	48763097	ENSG00000108946	17	64019705	ENSMUSG00000032601	9	108594474																ENSXETG00000009330	scaffold_44	1631486
PRKAR2A	ENSG00000114302	3	48763097	ENSG00000215677	NT_113902	52867	ENSMUSG00000032601	9	108594474																ENSXETG00000009330	scaffold_44	1631486
PRKAR2A	ENSG00000114302	3	48763097	ENSG00000178537	3	48869370	ENSMUSG00000032601	9	108594474																ENSXETG00000009330	scaffold_44	1631486
PRKAR2A	ENSG00000114302	3	48763097	ENSG00000197119	14	99827201	ENSMUSG00000032601	9	108594474																ENSXETG00000009330	scaffold_44	1631486
PRKAR2A	ENSG00000114302	3	48763097	ENSG00000162241	11	64899239	ENSMUSG00000032601	9	108594474																ENSXETG00000009330	scaffold_44	1631486
PRKAR2A	ENSG00000114302	3	48763097	ENSG00000145832	5	135198264	ENSMUSG00000032601	9	108594474																ENSXETG00000009330	scaffold_44	1631486
PRKAR2A	ENSG00000114302	3	48763097	ENSG00000140107	14	99859432	ENSMUSG00000032601	9	108594474																ENSXETG00000009330	scaffold_44	1631486
USP4	ENSG00000114316	3	49290003	ENSG00000135655	12	60940454	ENSMUSG00000032612	9	108250199	ENSGALG00000003799	12	2637926	ENSORLG00000000994	5	1357553	ENSGACG00000000872	scaffold_27	2520261	ENSDARG00000014770	6	29201328	ENSTRUG00000005043	scaffold_190	84271	ENSXETG00000005929	scaffold_215	952083
USP4	ENSG00000114316	3	49290003	ENSG00000102226	X	46977258	ENSMUSG00000032612	9	108250199				ENSORLG00000000994	5	1357553										ENSXETG00000005929	scaffold_215	952083
USP4	ENSG00000114316	3	49290003	ENSG00000172046	3	49120468	ENSMUSG00000032612	9	108250199				ENSORLG00000000994	5	1357553										ENSXETG00000005929	scaffold_215	952083
USP4	ENSG00000114316	3	49290003	ENSG00000036672	11	118732163	ENSMUSG00000032612	9	108250199				ENSORLG00000000994	5	1357553										ENSXETG00000005929	scaffold_215	952083
USP4	ENSG00000114316	3	49290003	ENSG00000124422	17	20843498	ENSMUSG00000032612	9	108250199				ENSORLG00000000994	5	1357553										ENSXETG00000005929	scaffold_215	952083
USP4	ENSG00000114316	3	49290003	ENSG00000180991	X	49531315	ENSMUSG00000032612	9	108250199				ENSORLG00000000994	5	1357553										ENSXETG00000005929	scaffold_215	952083
USP4	ENSG00000114316	3	49290003	ENSG00000136878	9	131637546	ENSMUSG00000032612	9	108250199				ENSORLG00000000994	5	1357553										ENSXETG00000005929	scaffold_215	952083
USP4	ENSG00000114316	3	49290003	ENSG00000077254	1	77934264	ENSMUSG00000032612	9	108250199				ENSORLG00000000994	5	1357553										ENSXETG00000005929	scaffold_215	952083
USP4	ENSG00000114316	3	49290003	ENSG00000185295	X	55529687	ENSMUSG00000032612	9	108250199				ENSORLG00000000994	5	1357553										ENSXETG00000005929	scaffold_215	952083
USP4	ENSG00000114316	3	49290003	ENSG00000109189	4	53155967	ENSMUSG00000032612	9	108250199				ENSORLG00000000994	5	1357553										ENSXETG00000005929	scaffold_215	952083
USP4	ENSG00000114316	3	49290003	ENSG00000152484	13	26538293	ENSMUSG00000032612	9	108250199				ENSORLG00000000994	5	1357553										ENSXETG00000005929	scaffold_215	952083
USP4	ENSG00000114316	3	49290003	ENSG00000115464	2	61268095	ENSMUSG00000032612	9	108250199				ENSORLG00000000994	5	1357553										ENSXETG00000005929	scaffold_215	952083
USP4	ENSG00000114316	3	49290003	ENSG00000187555	16	8893452	ENSMUSG00000032612	9	108250199				ENSORLG00000000994	5	1357553										ENSXETG00000005929	scaffold_215	952083
USP4	ENSG00000114316	3	49290003	ENSG00000124486	X	40829832	ENSMUSG00000032612	9	108250199				ENSORLG00000000994	5	1357553										ENSXETG00000005929	scaffold_215	952083
USP4	ENSG00000114316	3	49290003	ENSG00000114374	Y	13322554	ENSMUSG00000032612	9	108250199				ENSORLG00000000994	5	1357553										ENSXETG00000005929	scaffold_215	952083
USP4	ENSG00000114316	3	49290003	ENSG00000103194	16	83291050	ENSMUSG00000032612	9	108250199				ENSORLG00000000994	5	1357553										ENSXETG00000005929	scaffold_215	952083
USP4	ENSG00000114316	3	49290003	ENSG00000085982	2	234048905	ENSMUSG00000032612	9	108250199				ENSORLG00000000994	5	1357553										ENSXETG00000005929	scaffold_215	952083
USP4	ENSG00000114316	3	49290003	ENSG00000170242	11	11819546	ENSMUSG00000032612	9	108250199				ENSORLG00000000994	5	1357553										ENSXETG00000005929	scaffold_215	952083
USP4	ENSG00000114316	3	49290003	ENSG00000103404	16	22986804	ENSMUSG00000032612	9	108250199				ENSORLG00000000994	5	1357553										ENSXETG00000005929	scaffold_215	952083
GNAT1	ENSG00000114349	3	50204047	ENSG00000134183	1	109947413	ENSMUSG00000034837	9	107576808				ENSORLG00000018998	scaffold587	127676	ENSGACG00000012301	groupXVII	14591379	ENSDARG00000044199	6	29773256	ENSTRUG00000011180	scaffold_56	582023	ENSXETG00000007315	scaffold_159	1672706
GNAT1	ENSG00000114349	3	50204047	ENSG00000214415	7	79925923	ENSMUSG00000034837	9	107576808				ENSORLG00000018998	scaffold587	127676										ENSXETG00000007315	scaffold_159	1672706
GNAT1	ENSG00000114349	3	50204047	ENSG00000114353	3	50248640	ENSMUSG00000034837	9	107576808				ENSORLG00000018998	scaffold587	127676										ENSXETG00000007315	scaffold_159	1672706
GNAT1	ENSG00000114349	3	50204047	ENSG00000065135	1	109892824	ENSMUSG00000034837	9	107576808				ENSORLG00000018998	scaffold587	127676										ENSXETG00000007315	scaffold_159	1672706
GNAT1	ENSG00000114349	3	50204047	ENSG00000127955	7	79602076	ENSMUSG00000034837	9	107576808				ENSORLG00000018998	scaffold587	127676										ENSXETG00000007315	scaffold_159	1672706
GNAT1	ENSG00000114349	3	50204047	ENSG00000087258	16	54782803	ENSMUSG00000034837	9	107576808				ENSORLG00000018998	scaffold587	127676										ENSXETG00000007315	scaffold_159	1672706
GNAT1	ENSG00000114349	3	50204047	ENSG00000128266	22	21742534	ENSMUSG00000034837	9	107576808				ENSORLG00000018998	scaffold587	127676										ENSXETG00000007315	scaffold_159	1672706
GNAT1	ENSG00000114349	3	50204047	ENSG00000088256	19	3045408	ENSMUSG00000034837	9	107576808				ENSORLG00000018998	scaffold587	127676										ENSXETG00000007315	scaffold_159	1672706
GNAT1	ENSG00000114349	3	50204047	ENSG00000156052	9	79525020	ENSMUSG00000034837	9	107576808				ENSORLG00000018998	scaffold587	127676										ENSXETG00000007315	scaffold_159	1672706
GNAT1	ENSG00000114349	3	50204047	ENSG00000060558	19	3087191	ENSMUSG00000034837	9	107576808				ENSORLG00000018998	scaffold587	127676										ENSXETG00000007315	scaffold_159	1672706
GNAT1	ENSG00000114349	3	50204047	ENSG00000156049	9	79228369	ENSMUSG00000034837	9	107576808				ENSORLG00000018998	scaffold587	127676										ENSXETG00000007315	scaffold_159	1672706
GNAT1	ENSG00000114349	3	50204047	ENSG00000146535	7	2734271	ENSMUSG00000034837	9	107576808				ENSORLG00000018998	scaffold587	127676										ENSXETG00000007315	scaffold_159	1672706
GNAT1	ENSG00000114349	3	50204047	ENSG00000120063	17	60437296	ENSMUSG00000034837	9	107576808				ENSORLG00000018998	scaffold587	127676										ENSXETG00000007315	scaffold_159	1672706
GNAT1	ENSG00000114349	3	50204047	ENSG00000141404	18	11679563	ENSMUSG00000034837	9	107576808				ENSORLG00000018998	scaffold587	127676										ENSXETG00000007315	scaffold_159	1672706
GNAT1	ENSG00000114349	3	50204047	ENSG00000087460	20	56861431	ENSMUSG00000034837	9	107576808				ENSORLG00000018998	scaffold587	127676										ENSXETG00000007315	scaffold_159	1672706
GNAI2	ENSG00000114353	3	50248640	ENSG00000065135	1	109892824	ENSMUSG00000032562	9	107516464	ENSGALG00000004639	Un_random	13260965				ENSGACG00000000839	scaffold_27	2429959	ENSDARG00000017294	6	39180556	ENSTRUG00000007037	scaffold_190	119930	ENSXETG00000007317	scaffold_159	1515294
GNAI2	ENSG00000114353	3	50248640	ENSG00000127955	7	79602076	ENSMUSG00000032562	9	107516464	ENSGALG00000004639	Un_random	13260965				ENSGACG00000000839	scaffold_27	2429959	ENSDARG00000018174	11	31684603	ENSTRUG00000009040	scaffold_56	427151	ENSXETG00000007317	scaffold_159	1515294
GNAI2	ENSG00000114353	3	50248640	ENSG00000087258	16	54782803	ENSMUSG00000032562	9	107516464	ENSGALG00000004639	Un_random	13260965				ENSGACG00000010512	groupXVII	10745100				ENSTRUG00000007037	scaffold_190	119930	ENSXETG00000007317	scaffold_159	1515294
GNAI2	ENSG00000114353	3	50248640	ENSG00000134183	1	109947413	ENSMUSG00000032562	9	107516464	ENSGALG00000004639	Un_random	13260965				ENSGACG00000010512	groupXVII	10745100				ENSTRUG00000009040	scaffold_56	427151	ENSXETG00000007317	scaffold_159	1515294
GNAI2	ENSG00000114353	3	50248640	ENSG00000128266	22	21742534	ENSMUSG00000032562	9	107516464																ENSXETG00000007317	scaffold_159	1515294
GNAI2	ENSG00000114353	3	50248640	ENSG00000114349	3	50204047	ENSMUSG00000032562	9	107516464																ENSXETG00000007317	scaffold_159	1515294
GNAI2	ENSG00000114353	3	50248640	ENSG00000214415	7	79925923	ENSMUSG00000032562	9	107516464																ENSXETG00000007317	scaffold_159	1515294
GNAI2	ENSG00000114353	3	50248640	ENSG00000088256	19	3045408	ENSMUSG00000032562	9	107516464																ENSXETG00000007317	scaffold_159	1515294
GNAI2	ENSG00000114353	3	50248640	ENSG00000156052	9	79525020	ENSMUSG00000032562	9	107516464																ENSXETG00000007317	scaffold_159	1515294
GNAI2	ENSG00000114353	3	50248640	ENSG00000060558	19	3087191	ENSMUSG00000032562	9	107516464																ENSXETG00000007317	scaffold_159	1515294
GNAI2	ENSG00000114353	3	50248640	ENSG00000156049	9	79228369	ENSMUSG00000032562	9	107516464																ENSXETG00000007317	scaffold_159	1515294
GNAI2	ENSG00000114353	3	50248640	ENSG00000146535	7	2734271	ENSMUSG00000032562	9	107516464																ENSXETG00000007317	scaffold_159	1515294
GNAI2	ENSG00000114353	3	50248640	ENSG00000120063	17	60437296	ENSMUSG00000032562	9	107516464																ENSXETG00000007317	scaffold_159	1515294
GNAI2	ENSG00000114353	3	50248640	ENSG00000141404	18	11679563	ENSMUSG00000032562	9	107516464																ENSXETG00000007317	scaffold_159	1515294
GNAI2	ENSG00000114353	3	50248640	ENSG00000087460	20	56861431	ENSMUSG00000032562	9	107516464																ENSXETG00000007317	scaffold_159	1515294
HYAL1	ENSG00000114378	3	50312325	ENSG00000186792	3	50305266	ENSMUSG00000010051	9	107479267	ENSGALG00000000785	Un_random	4290025	ENSORLG00000003699	5	6571492				ENSDARG00000059916	4	35164708	ENSTRUG00000013394	scaffold_56	795155	ENSXETG00000007329	scaffold_159	1400551
HYAL1	ENSG00000114378	3	50312325	ENSG00000068001	3	50330244	ENSMUSG00000010051	9	107479267				ENSORLG00000003699	5	6571492										ENSXETG00000007329	scaffold_159	1400551
HYAL1	ENSG00000114378	3	50312325	ENSG00000106302	7	123272456	ENSMUSG00000010051	9	107479267				ENSORLG00000003699	5	6571492										ENSXETG00000007329	scaffold_159	1400551
HYAL1	ENSG00000114378	3	50312325	ENSG00000106304	7	123352565	ENSMUSG00000010051	9	107479267				ENSORLG00000003699	5	6571492										ENSXETG00000007329	scaffold_159	1400551
TUSC2	ENSG00000114383	3	50337345				ENSMUSG00000010054	9	107465586	ENSGALG00000021335	Un_random	16368174	ENSORLG00000003718	5	6591788	ENSGACG00000001554	scaffold_27	4482574	ENSDARG00000025340	22	8265881	ENSTRUG00000014121	scaffold_87	779173	ENSXETG00000007331	scaffold_159	1310625
TUSC2	ENSG00000114383	3	50337345							ENSGALG00000021335	Un_random	16368174				ENSGACG00000001554	scaffold_27	4482574	ENSDARG00000052875	4	35120339	ENSTRUG00000013499	scaffold_56	804663
TUSC2	ENSG00000114383	3	50337345							ENSGALG00000021335	Un_random	16368174				ENSGACG00000001292	scaffold_27	3598069				ENSTRUG00000014121	scaffold_87	779173
TUSC2	ENSG00000114383	3	50337345							ENSGALG00000021335	Un_random	16368174				ENSGACG00000001292	scaffold_27	3598069				ENSTRUG00000013499	scaffold_56	804663
TUSC4	ENSG00000114388	3	50359923				ENSMUSG00000010057	9	107444580	ENSGALG00000002131	12	1379215	ENSORLG00000003803	5	6617078	ENSGACG00000001278	scaffold_27	3579826	ENSDARG00000059613	6	47195926	ENSTRUG00000013682	scaffold_56	817939	ENSXETG00000000083	scaffold_159	627974
CYB561D2	ENSG00000114395	3	50363301	ENSG00000174151	1	109838244	ENSMUSG00000037190	9	107441910				ENSORLG00000002245	5	3298488	ENSGACG00000001557	scaffold_27	4492746	ENSDARG00000044114	22	8245179	ENSTRUG00000014053	scaffold_87	771407	ENSXETG00000025206	scaffold_159	641527
UMPS	ENSG00000114491	3	125931903				ENSMUSG00000022814	16	33956683	ENSGALG00000011770	7	29451779	ENSORLG00000020552	ultracontig257	1256614	ENSGACG00000007660	groupXVI	14989352	ENSDARG00000012215	9	7328092	ENSTRUG00000002383	scaffold_3113	4060	ENSXETG00000021215	scaffold_2878	2387
UMPS	ENSG00000114491	3	125931903							ENSGALG00000011770	7	29451779				ENSGACG00000007660	groupXVI	14989352				ENSTRUG00000002053	scaffold_83	86171
SNX4	ENSG00000114520	3	126648185				ENSMUSG00000022808	16	33251542	ENSGALG00000012052	7	29680279	ENSORLG00000016177	21	21491903	ENSGACG00000019373	groupIV	24621731	ENSDARG00000022659	9	32828688	ENSTRUG00000013470	scaffold_46	1225173	ENSXETG00000023389	scaffold_1036	29294
SNX4	ENSG00000114520	3	126648185				ENSMUSG00000022808	16	33251542	ENSGALG00000012052	7	29680279	ENSORLG00000012881	23	11555564	ENSGACG00000019373	groupIV	24621731				ENSTRUG00000009936	scaffold_171	252092	ENSXETG00000023389	scaffold_1036	29294
SNX4	ENSG00000114520	3	126648185							ENSGALG00000012052	7	29680279				ENSGACG00000006333	groupXVI	12129475				ENSTRUG00000013470	scaffold_46	1225173
SNX4	ENSG00000114520	3	126648185							ENSGALG00000012052	7	29680279				ENSGACG00000006333	groupXVI	12129475				ENSTRUG00000009936	scaffold_171	252092
SLC41A3	ENSG00000114544	3	127207890	ENSG00000133065	1	204024847	ENSMUSG00000030089	6	90554958	ENSGALG00000006235	12	10786005	ENSORLG00000001156	7	2529160	ENSGACG00000010825	groupXVII	10995215	ENSDARG00000061272	23	34561881	ENSTRUG00000000605	scaffold_150	422774	ENSXETG00000004787	scaffold_353	3186
SLC41A3	ENSG00000114544	3	127207890	ENSG00000136052	12	103722495	ENSMUSG00000030089	6	90554958	ENSGALG00000006235	12	10786005	ENSORLG00000001156	7	2529160	ENSGACG00000010825	groupXVII	10995215				ENSTRUG00000014991	scaffold_54	1396329	ENSXETG00000004787	scaffold_353	3186
SLC41A3	ENSG00000114544	3	127207890	ENSG00000133065	1	204024847	ENSMUSG00000030089	6	90554958	ENSGALG00000006235	12	10786005	ENSORLG00000011740	5	22607675	ENSGACG00000003711	groupXII	2696218				ENSTRUG00000000605	scaffold_150	422774	ENSXETG00000004787	scaffold_353	3186
SLC41A3	ENSG00000114544	3	127207890	ENSG00000136052	12	103722495	ENSMUSG00000030089	6	90554958	ENSGALG00000006235	12	10786005	ENSORLG00000011740	5	22607675	ENSGACG00000003711	groupXII	2696218				ENSTRUG00000014991	scaffold_54	1396329	ENSXETG00000004787	scaffold_353	3186
ROPN1B	ENSG00000114547	3	127170718	ENSG00000065371	3	125170571	ENSMUSG00000022832	16	34651297	ENSGALG00000013006	2	80347518	ENSORLG00000006851	20	11602455	ENSGACG00000002402	groupXXI	4633729	ENSDARG00000058370	24	20609473	ENSTRUG00000001772	scaffold_162	43920	ENSXETG00000003552	scaffold_361	825823
ROPN1B	ENSG00000114547	3	127170718	ENSG00000145491	5	10495013	ENSMUSG00000022832	16	34651297	ENSGALG00000013006	2	80347518	ENSORLG00000006851	20	11602455	ENSGACG00000002399	groupXXI	4613446				ENSTRUG00000001772	scaffold_162	43920	ENSXETG00000003552	scaffold_361	825823
PLXNA1	ENSG00000114554	3	128190127	ENSG00000130827	X	153339817	ENSMUSG00000030084	6	89268851	ENSGALG00000006097	12	10158645	ENSORLG00000016679	5	31085286	ENSGACG00000008199	groupXVII	7545775	ENSDARG00000061275	23	35471322	ENSTRUG00000003572	scaffold_318	49520	ENSXETG00000018635	scaffold_348	653387
PLXNA1	ENSG00000114554	3	128190127	ENSG00000221866	7	131465778	ENSMUSG00000030084	6	89268851	ENSGALG00000006097	12	10158645	ENSORLG00000016679	5	31085286	ENSGACG00000008199	groupXVII	7545775				ENSTRUG00000012831	scaffold_118	774981	ENSXETG00000018635	scaffold_348	653387
PLXNA1	ENSG00000114554	3	128190127	ENSG00000076356	1	206262217	ENSMUSG00000030084	6	89268851	ENSGALG00000006097	12	10158645	ENSORLG00000016679	5	31085286	ENSGACG00000004780	groupXII	4743053				ENSTRUG00000003572	scaffold_318	49520	ENSXETG00000018635	scaffold_348	653387
PLXNA1	ENSG00000114554	3	128190127	ENSG00000130827	X	153339817	ENSMUSG00000030084	6	89268851	ENSGALG00000006097	12	10158645	ENSORLG00000001129	7	1999714	ENSGACG00000004780	groupXII	4743053				ENSTRUG00000012831	scaffold_118	774981	ENSXETG00000018635	scaffold_348	653387
PLXNA1	ENSG00000114554	3	128190127	ENSG00000221866	7	131465778	ENSMUSG00000030084	6	89268851				ENSORLG00000001129	7	1999714										ENSXETG00000018635	scaffold_348	653387
PLXNA1	ENSG00000114554	3	128190127	ENSG00000076356	1	206262217	ENSMUSG00000030084	6	89268851				ENSORLG00000001129	7	1999714										ENSXETG00000018635	scaffold_348	653387
ABTB1	ENSG00000114626	3	128867472				ENSMUSG00000030083	6	88785910	ENSGALG00000005999	12	9927379	ENSORLG00000010172	7	16774028	ENSGACG00000002750	groupXII	600646				ENSTRUG00000010087	scaffold_75	993718	ENSXETG00000002061	scaffold_44	3190455
PODXL2	ENSG00000114631	3	128830729				ENSMUSG00000033152	6	88792559	ENSGALG00000006009	12	9958937	ENSORLG00000003199	5	5338715	ENSGACG00000000031	scaffold_89	295507				ENSTRUG00000007677	scaffold_565	63637
CCDC48	ENSG00000114654	3	130231990				ENSMUSG00000068263	6	87701756																ENSXETG00000001715	scaffold_1111	207876
HEMK1	ENSG00000114735	3	50581913				ENSMUSG00000032579	9	107230040	ENSGALG00000002253	12	1648317	ENSORLG00000003814	5	6627442	ENSGACG00000001276	scaffold_27	3575180							ENSXETG00000000079	scaffold_159	829039
CISH	ENSG00000114737	3	50618925	ENSG00000120833	12	92487729	ENSMUSG00000032578	9	107199020	ENSGALG00000002260	12	1736930	ENSORLG00000003816	5	6633947	ENSGACG00000001275	scaffold_27	3572123	ENSDARG00000060316	6	28357577	ENSTRUG00000012004	scaffold_87	457888	ENSXETG00000000078	scaffold_159	944754
CISH	ENSG00000114737	3	50618925	ENSG00000120833	12	92487729	ENSMUSG00000032578	9	107199020	ENSGALG00000002260	12	1736930	ENSORLG00000018737	ultracontig62	278438	ENSGACG00000001275	scaffold_27	3572123	ENSDARG00000016773	11	14741687	ENSTRUG00000013763	scaffold_56	826262	ENSXETG00000000078	scaffold_159	944754
MAPKAPK3	ENSG00000114738	3	50629605				ENSMUSG00000032577	9	107157258
RRP9	ENSG00000114767	3	51942486				ENSMUSG00000041506	9	106379649	ENSGALG00000001422	12	63804	ENSORLG00000003315	5	5563813	ENSGACG00000010391	groupXVII	10659091	ENSDARG00000041991	11	34226287	ENSTRUG00000007858	scaffold_56	351628
ABHD14B	ENSG00000114779	3	51977574	ENSG00000042022	3	51984124	ENSMUSG00000042073	9	106350992				ENSORLG00000003645	5	6267792	ENSGACG00000001300	scaffold_27	3766453	ENSDARG00000023880	Zv7_scaffold2493	144222	ENSTRUG00000012729	scaffold_56	684098	ENSXETG00000000088	scaffold_159	497142
ACY1	ENSG00000114786	3	51992603				ENSMUSG00000023262	9	106335322				ENSORLG00000002219	5	3251361	ENSGACG00000001544	scaffold_27	4463775	ENSDARG00000038475	22	34926765	ENSTRUG00000014223	scaffold_87	791545	ENSXETG00000000089	scaffold_159	452870
ACY1	ENSG00000114786	3	51992603																ENSDARG00000004845	22	34912898
DNAH1	ENSG00000114841	3	52325560	ENSG00000185842	1	223495119	ENSMUSG00000019027	14	32073615	ENSGALG00000004297	12	2863263							ENSDARG00000055736	11	27442236
DNAH1	ENSG00000114841	3	52325560	ENSG00000118997	2	196310672	ENSMUSG00000019027	14	32073615
DNAH1	ENSG00000114841	3	52325560	ENSG00000158486	16	20851934	ENSMUSG00000019027	14	32073615
DNAH1	ENSG00000114841	3	52325560	ENSG00000203693	1	223372296	ENSMUSG00000019027	14	32073615
DNAH1	ENSG00000114841	3	52325560	ENSG00000183914	17	7562746	ENSMUSG00000019027	14	32073615
DNAH1	ENSG00000114841	3	52325560	ENSG00000163669	3	57302817	ENSMUSG00000019027	14	32073615
DNAH1	ENSG00000114841	3	52325560	ENSG00000187775	17	73931371	ENSMUSG00000019027	14	32073615
DNAH1	ENSG00000114841	3	52325560	ENSG00000177664	3	57406010	ENSMUSG00000019027	14	32073615
DNAH1	ENSG00000114841	3	52325560	ENSG00000197653	12	122812995	ENSMUSG00000019027	14	32073615
DNAH1	ENSG00000114841	3	52325560	ENSG00000007174	17	11442473	ENSMUSG00000019027	14	32073615
DNAH1	ENSG00000114841	3	52325560	ENSG00000115423	2	84597090	ENSMUSG00000019027	14	32073615
DNAH1	ENSG00000114841	3	52325560	ENSG00000105877	7	21549358	ENSMUSG00000019027	14	32073615
DNAH1	ENSG00000114841	3	52325560	ENSG00000203694	1	223340010	ENSMUSG00000019027	14	32073615
TNNC1	ENSG00000114854	3	52460158	ENSG00000101470	20	43885260	ENSMUSG00000021909	14	32021504	ENSGALG00000001459	12	540264	ENSORLG00000019408	scaffold541	131422	ENSGACG00000015148	scaffold_68	530265	ENSDARG00000037539	23	17971525	ENSTRUG00000002367	scaffold_8869	614	ENSXETG00000010816	scaffold_881	269471
TNNC1	ENSG00000114854	3	52460158	ENSG00000178363	10	5556924	ENSMUSG00000021909	14	32021504	ENSGALG00000001459	12	540264	ENSORLG00000019408	scaffold541	131422	ENSGACG00000015148	scaffold_68	530265	ENSDARG00000011400	23	3281057	ENSTRUG00000005516	scaffold_180	80317	ENSXETG00000010816	scaffold_881	269471
TNNC1	ENSG00000114854	3	52460158	ENSG00000169885	1	1836126	ENSMUSG00000021909	14	32021504	ENSGALG00000001459	12	540264	ENSORLG00000019408	scaffold541	131422	ENSGACG00000012954	groupXII	17267202				ENSTRUG00000002367	scaffold_8869	614	ENSXETG00000010816	scaffold_881	269471
TNNC1	ENSG00000114854	3	52460158	ENSG00000143933	2	47240809	ENSMUSG00000021909	14	32021504	ENSGALG00000001459	12	540264	ENSORLG00000019408	scaffold541	131422	ENSGACG00000012954	groupXII	17267202				ENSTRUG00000005516	scaffold_180	80317	ENSXETG00000010816	scaffold_881	269471
TNNC1	ENSG00000114854	3	52460158	ENSG00000198668	14	89933126	ENSMUSG00000021909	14	32021504				ENSORLG00000019408	scaffold541	131422										ENSXETG00000010816	scaffold_881	269471
TNNC1	ENSG00000114854	3	52460158	ENSG00000178372	10	5530660	ENSMUSG00000021909	14	32021504				ENSORLG00000019408	scaffold541	131422										ENSXETG00000010816	scaffold_881	269471
TNNC1	ENSG00000114854	3	52460158	ENSG00000160014	19	51796352	ENSMUSG00000021909	14	32021504				ENSORLG00000019408	scaffold541	131422										ENSXETG00000010816	scaffold_881	269471
TNNC1	ENSG00000114854	3	52460158	ENSG00000105507	19	53225023	ENSMUSG00000021909	14	32021504				ENSORLG00000019408	scaffold541	131422										ENSXETG00000010816	scaffold_881	269471
TNNC1	ENSG00000114854	3	52460158	ENSG00000157782	12	119562805	ENSMUSG00000021909	14	32021504				ENSORLG00000019408	scaffold541	131422										ENSXETG00000010816	scaffold_881	269471
TNNC1	ENSG00000114854	3	52460158	ENSG00000167791	11	67042994	ENSMUSG00000021909	14	32021504				ENSORLG00000019408	scaffold541	131422										ENSXETG00000010816	scaffold_881	269471
TNNC1	ENSG00000114854	3	52460158	ENSG00000100314	22	28446344	ENSMUSG00000021909	14	32021504				ENSORLG00000019408	scaffold541	131422										ENSXETG00000010816	scaffold_881	269471
TNNC1	ENSG00000114854	3	52460158	ENSG00000175544	11	66979394	ENSMUSG00000021909	14	32021504				ENSORLG00000019408	scaffold541	131422										ENSXETG00000010816	scaffold_881	269471
TNNC1	ENSG00000114854	3	52460158	ENSG00000183166	7	70882412	ENSMUSG00000021909	14	32021504				ENSORLG00000019408	scaffold541	131422										ENSXETG00000010816	scaffold_881	269471
TNNC1	ENSG00000114854	3	52460158	ENSG00000101470	20	43885260	ENSMUSG00000021909	14	32021504				ENSORLG00000011624	7	18063144										ENSXETG00000010816	scaffold_881	269471
TNNC1	ENSG00000114854	3	52460158	ENSG00000178363	10	5556924	ENSMUSG00000021909	14	32021504				ENSORLG00000011624	7	18063144										ENSXETG00000010816	scaffold_881	269471
TNNC1	ENSG00000114854	3	52460158	ENSG00000169885	1	1836126	ENSMUSG00000021909	14	32021504				ENSORLG00000011624	7	18063144										ENSXETG00000010816	scaffold_881	269471
TNNC1	ENSG00000114854	3	52460158	ENSG00000143933	2	47240809	ENSMUSG00000021909	14	32021504				ENSORLG00000011624	7	18063144										ENSXETG00000010816	scaffold_881	269471
TNNC1	ENSG00000114854	3	52460158	ENSG00000198668	14	89933126	ENSMUSG00000021909	14	32021504				ENSORLG00000011624	7	18063144										ENSXETG00000010816	scaffold_881	269471
TNNC1	ENSG00000114854	3	52460158	ENSG00000178372	10	5530660	ENSMUSG00000021909	14	32021504				ENSORLG00000011624	7	18063144										ENSXETG00000010816	scaffold_881	269471
TNNC1	ENSG00000114854	3	52460158	ENSG00000160014	19	51796352	ENSMUSG00000021909	14	32021504				ENSORLG00000011624	7	18063144										ENSXETG00000010816	scaffold_881	269471
TNNC1	ENSG00000114854	3	52460158	ENSG00000105507	19	53225023	ENSMUSG00000021909	14	32021504				ENSORLG00000011624	7	18063144										ENSXETG00000010816	scaffold_881	269471
TNNC1	ENSG00000114854	3	52460158	ENSG00000157782	12	119562805	ENSMUSG00000021909	14	32021504				ENSORLG00000011624	7	18063144										ENSXETG00000010816	scaffold_881	269471
TNNC1	ENSG00000114854	3	52460158	ENSG00000167791	11	67042994	ENSMUSG00000021909	14	32021504				ENSORLG00000011624	7	18063144										ENSXETG00000010816	scaffold_881	269471
TNNC1	ENSG00000114854	3	52460158	ENSG00000100314	22	28446344	ENSMUSG00000021909	14	32021504				ENSORLG00000011624	7	18063144										ENSXETG00000010816	scaffold_881	269471
TNNC1	ENSG00000114854	3	52460158	ENSG00000175544	11	66979394	ENSMUSG00000021909	14	32021504				ENSORLG00000011624	7	18063144										ENSXETG00000010816	scaffold_881	269471
TNNC1	ENSG00000114854	3	52460158	ENSG00000183166	7	70882412	ENSMUSG00000021909	14	32021504				ENSORLG00000011624	7	18063144										ENSXETG00000010816	scaffold_881	269471
SPCS1	ENSG00000114902	3	52714897				ENSMUSG00000021917	14	31813013	ENSGALG00000001655	12	749082	ENSORLG00000015994	5	29347954	ENSGACG00000000313	scaffold_27	94457	ENSDARG00000059298	11	2688684	ENSTRUG00000005172	scaffold_169	118369	ENSXETG00000013668	scaffold_1084	4479
NEK4	ENSG00000114904	3	52719840	ENSG00000136098	13	51604780	ENSMUSG00000021918	14	31764647	ENSGALG00000001672	12	752960
JARID1B	ENSG00000117139	1	200963156
KLHL12	ENSG00000117153	1	201126853				ENSMUSG00000026455	1	136352108	ENSGALG00000000518	26	504795	ENSORLG00000015014	7	22279090	ENSGACG00000011834	groupXII	15613870	ENSDARG00000018430	8	26761990	ENSTRUG00000006927	scaffold_226	348545	ENSXETG00000025907	scaffold_512	301089
RBBP5	ENSG00000117222	1	203314400	ENSG00000177565	3	178212163	ENSMUSG00000026439	1	134373944	ENSGALG00000000668	26	1811045	ENSORLG00000019813	ultracontig62	1159642	ENSGACG00000004043	groupXVII	1524578	ENSDARG00000042147	Zv7_NA1403	6100	ENSTRUG00000010017	scaffold_192	395259	ENSXETG00000000933	scaffold_41	3075234
RBBP5	ENSG00000117222	1	203314400	ENSG00000101849	X	9391352	ENSMUSG00000026439	1	134373944				ENSORLG00000019813	ultracontig62	1159642										ENSXETG00000000933	scaffold_41	3075234
RBBP5	ENSG00000117222	1	203314400	ENSG00000092377	Y	6838727	ENSMUSG00000026439	1	134373944				ENSORLG00000019813	ultracontig62	1159642										ENSXETG00000000933	scaffold_41	3075234
RBBP5	ENSG00000117222	1	203314400	ENSG00000122218	1	158525001	ENSMUSG00000026439	1	134373944				ENSORLG00000019813	ultracontig62	1159642										ENSXETG00000000933	scaffold_41	3075234
RBBP5	ENSG00000117222	1	203314400	ENSG00000184432	3	140559125	ENSMUSG00000026439	1	134373944				ENSORLG00000019813	ultracontig62	1159642										ENSXETG00000000933	scaffold_41	3075234
RBBP5	ENSG00000117222	1	203314400	ENSG00000065717	19	2948637	ENSMUSG00000026439	1	134373944				ENSORLG00000019813	ultracontig62	1159642										ENSXETG00000000933	scaffold_41	3075234
RBBP5	ENSG00000117222	1	203314400	ENSG00000085978	2	233825057	ENSMUSG00000026439	1	134373944				ENSORLG00000019813	ultracontig62	1159642										ENSXETG00000000933	scaffold_41	3075234
RBBP5	ENSG00000117222	1	203314400	ENSG00000060688	1	31505004	ENSMUSG00000026439	1	134373944				ENSORLG00000019813	ultracontig62	1159642										ENSXETG00000000933	scaffold_41	3075234
RBBP5	ENSG00000117222	1	203314400	ENSG00000143476	1	210275754	ENSMUSG00000026439	1	134373944				ENSORLG00000019813	ultracontig62	1159642										ENSXETG00000000933	scaffold_41	3075234
RBBP5	ENSG00000117222	1	203314400	ENSG00000172725	11	66962095	ENSMUSG00000026439	1	134373944				ENSORLG00000019813	ultracontig62	1159642										ENSXETG00000000933	scaffold_41	3075234
RBBP5	ENSG00000117222	1	203314400	ENSG00000167549	17	24965900	ENSMUSG00000026439	1	134373944				ENSORLG00000019813	ultracontig62	1159642										ENSXETG00000000933	scaffold_41	3075234
RBBP5	ENSG00000117222	1	203314400	ENSG00000110880	12	107563020	ENSMUSG00000026439	1	134373944				ENSORLG00000019813	ultracontig62	1159642										ENSXETG00000000933	scaffold_41	3075234
RBBP5	ENSG00000117222	1	203314400	ENSG00000136875	9	115077444	ENSMUSG00000026439	1	134373944				ENSORLG00000019813	ultracontig62	1159642										ENSXETG00000000933	scaffold_41	3075234
RBBP5	ENSG00000117222	1	203314400	ENSG00000162923	1	222639728	ENSMUSG00000026439	1	134373944				ENSORLG00000019813	ultracontig62	1159642										ENSXETG00000000933	scaffold_41	3075234
RBBP5	ENSG00000117222	1	203314400	ENSG00000090372	19	51914610	ENSMUSG00000026439	1	134373944				ENSORLG00000019813	ultracontig62	1159642										ENSXETG00000000933	scaffold_41	3075234
PCTK3	ENSG00000117266	1	203740350				ENSMUSG00000026437	1	134010238	ENSGALG00000000692	26	1966936	ENSORLG00000012176	5	24632562	ENSGACG00000010953	groupXVII	11401171	ENSDARG00000012204	11	36243570	ENSTRUG00000000091	scaffold_150	104014
RAB7L1	ENSG00000117280	1	204004301	ENSG00000118508	6	146906521	ENSMUSG00000026433	1	133763801	ENSGALG00000000712	26	2086175	ENSORLG00000019116	ultracontig88	701808	ENSGACG00000010473	groupXII	13152549	ENSDARG00000041165	8	33980036
RAB7L1	ENSG00000117280	1	204004301	ENSG00000123892	11	87486064	ENSMUSG00000026433	1	133763801				ENSORLG00000019116	ultracontig88	701808
CR2	ENSG00000117322	1	205694293				ENSMUSG00000026616	1	196963005
CD46	ENSG00000117335	1	205992025				ENSMUSG00000016493	1	196868094
HSD11B1	ENSG00000117594	1	207926133	ENSG00000167733	19	5632035	ENSMUSG00000016194	1	195047889	ENSGALG00000001369	26	2972878	ENSORLG00000004562	4	7982386	ENSGACG00000012884	groupVIII	16504804	ENSDARG00000071377	22	19509790	ENSTRUG00000017980	scaffold_25	964668	ENSXETG00000008941	scaffold_61	1406896
HSD11B1	ENSG00000117594	1	207926133	ENSG00000167733	19	5632035	ENSMUSG00000016194	1	195047889				ENSORLG00000004520	4	7967266				ENSDARG00000071287	22	22546806				ENSXETG00000008941	scaffold_61	1406896
HSD11B1	ENSG00000117594	1	207926133																ENSDARG00000069043	Zv7_NA890	203941
IRF6	ENSG00000117595	1	208027885	ENSG00000128604	7	128365230	ENSMUSG00000026638	1	194979306	ENSGALG00000001405	26	2989459	ENSORLG00000000511	5	761954	ENSGACG00000000990	scaffold_27	2869226	ENSDARG00000043296	22	7421228	ENSTRUG00000006951	scaffold_87	144447	ENSXETG00000018674	scaffold_375	760016
IRF6	ENSG00000117595	1	208027885	ENSG00000128604	7	128365230	ENSMUSG00000026638	1	194979306				ENSORLG00000000511	5	761954										ENSXETG00000018661	scaffold_375	785262
C1orf107	ENSG00000117597	1	208067956				ENSMUSG00000016181	1	194930597	ENSGALG00000009887	3	23989829	ENSORLG00000019107	scaffold889	37023	ENSGACG00000012761	groupXV	13250605	ENSDARG00000017696	13	31411528	ENSTRUG00000011153	scaffold_34	1508130	ENSXETG00000000216	scaffold_108	639462
RCOR3	ENSG00000117625	1	209499526	ENSG00000167771	11	63435303	ENSMUSG00000037395	1	193922652	ENSGALG00000009871	3	23440907	ENSORLG00000001117	1	2835392	ENSGACG00000019579	groupIX	18341240	ENSDARG00000004502	22	35666780	ENSTRUG00000013835	scaffold_102	902867	ENSXETG00000005989	scaffold_25	4455690
RCOR3	ENSG00000117625	1	209499526	ENSG00000089902	14	102128986	ENSMUSG00000037395	1	193922652				ENSORLG00000001117	1	2835392										ENSXETG00000005989	scaffold_25	4455690
NEK2	ENSG00000117650	1	209902738				ENSMUSG00000026622	1	193645377	ENSGALG00000009854	3	23314595	ENSORLG00000012239	24	5878534	ENSGACG00000009916	groupXVIII	9568290	ENSDARG00000005619	20	15536360	ENSTRUG00000017989	scaffold_94	646218	ENSXETG00000025008	scaffold_108	1048705
FMOD	ENSG00000122176	1	201576376				ENSMUSG00000041559	1	135934092
MYOG	ENSG00000122180	1	201318880	ENSG00000111046	12	79625583	ENSMUSG00000026459	1	136186566	ENSGALG00000000172	26	960112	ENSORLG00000015906	5	29247113	ENSGACG00000000349	scaffold_27	232774	ENSDARG00000009438	11	19075255	ENSTRUG00000001200	scaffold_169	24649	ENSXETG00000001704	scaffold_169	1330827
LAX1	ENSG00000122188	1	202000960				ENSMUSG00000051998	1	135575677
OPTN	ENSG00000123240	10	13181455				ENSMUSG00000026672	2	4941688	ENSGALG00000013738	1	6939350	ENSORLG00000020794	ultracontig269	50392	ENSGACG00000019156	groupIV	22050189	ENSDARG00000002663	4	5597802	ENSTRUG00000010419	scaffold_168	412097	ENSXETG00000009111	scaffold_138	301546
ITIH5	ENSG00000123243	10	7641641				ENSMUSG00000025780	2	10075170	ENSGALG00000006891	1	4070616	ENSORLG00000016940	23	21424317	ENSGACG00000020102	groupIV	32569124	ENSDARG00000045517	4	21547823	ENSTRUG00000011222	scaffold_21	871378	ENSXETG00000001865	scaffold_11	4056716
LPGAT1	ENSG00000123684	1	209984952				ENSMUSG00000026623	1	193541713	ENSGALG00000009848	3	23236248	ENSORLG00000012213	24	5838267	ENSGACG00000009925	groupXVIII	9577490	ENSDARG00000013542	20	15557834	ENSTRUG00000017983	scaffold_94	624436	ENSXETG00000014416	scaffold_108	1069773
G0S2	ENSG00000123689	1	207915388				ENSMUSG00000009633	1	195098356	ENSGALG00000023933	26	2961681	ENSORLG00000010231	5	19033023	ENSGACG00000011610	groupXVII	12665597
PFKFB2	ENSG00000123836	1	205293243	ENSG00000170525	10	6226922	ENSMUSG00000026409	1	132585759	ENSGALG00000001117	26	2430308	ENSORLG00000016925	5	31898269	ENSGACG00000004651	groupXVII	2541652	ENSDARG00000002037	11	17061573	ENSTRUG00000011040	scaffold_192	469104	ENSXETG00000017108	scaffold_18	4509886
PFKFB2	ENSG00000123836	1	205293243	ENSG00000158571	X	54976315	ENSMUSG00000026409	1	132585759	ENSGALG00000001117	26	2430308	ENSORLG00000016925	5	31898269	ENSGACG00000004651	groupXVII	2541652	ENSDARG00000023840	23	42793392	ENSTRUG00000009968	scaffold_60	207894	ENSXETG00000017108	scaffold_18	4509886
PFKFB2	ENSG00000123836	1	205293243	ENSG00000114268	3	48530130	ENSMUSG00000026409	1	132585759	ENSGALG00000001117	26	2430308	ENSORLG00000016925	5	31898269	ENSGACG00000003225	groupXII	1575524				ENSTRUG00000011040	scaffold_192	469104	ENSXETG00000017108	scaffold_18	4509886
PFKFB2	ENSG00000123836	1	205293243	ENSG00000170525	10	6226922	ENSMUSG00000026409	1	132585759	ENSGALG00000001117	26	2430308	ENSORLG00000012972	7	19886716	ENSGACG00000003225	groupXII	1575524				ENSTRUG00000009968	scaffold_60	207894	ENSXETG00000017108	scaffold_18	4509886
PFKFB2	ENSG00000123836	1	205293243	ENSG00000158571	X	54976315	ENSMUSG00000026409	1	132585759				ENSORLG00000012972	7	19886716										ENSXETG00000017108	scaffold_18	4509886
PFKFB2	ENSG00000123836	1	205293243	ENSG00000114268	3	48530130	ENSMUSG00000026409	1	132585759				ENSORLG00000012972	7	19886716										ENSXETG00000017108	scaffold_18	4509886
C4BPA	ENSG00000123838	1	205344230				ENSMUSG00000026405	1	132531357
TMEM115	ENSG00000126062	3	50367186				ENSMUSG00000010045	9	107436276	ENSGALG00000018680	Un_random	23303001	ENSORLG00000002728	7	6157981	ENSGACG00000005656	groupXII	6744865	ENSDARG00000055763	8	24304201	ENSTRUG00000011024	scaffold_54	617608	ENSXETG00000000082	scaffold_159	647670
UXT	ENSG00000126756	X	47396140				ENSMUSG00000001134	X	20529052				ENSORLG00000016954	7	29108053	ENSGACG00000000814	scaffold_141	148095	ENSDARG00000019339	8	4082959	ENSTRUG00000012271	scaffold_54	888877
CFP	ENSG00000126759	X	47368557				ENSMUSG00000001128	X	20502661				ENSORLG00000005823	17	8022096	ENSGACG00000014780	groupXI	15888751				ENSTRUG00000000591	scaffold_307	125360
ELK1	ENSG00000126767	X	47379864	ENSG00000111145	12	95112338	ENSMUSG00000009406	X	20512415				ENSORLG00000016950	7	29075608	ENSGACG00000000816	scaffold_141	154003				ENSTRUG00000012310	scaffold_54	900570	ENSXETG00000024193	scaffold_830	91794
ELK1	ENSG00000126767	X	47379864	ENSG00000158711	1	203851860	ENSMUSG00000009406	X	20512415				ENSORLG00000016950	7	29075608										ENSXETG00000024193	scaffold_830	91794
TIMM17B	ENSG00000126768	X	48635676	ENSG00000134375	1	200191271	ENSMUSG00000031158	X	7476542							ENSGACG00000012119	groupXII	15900070	ENSDARG00000060124	8	39910716
MBD4	ENSG00000129071	3	130632483				ENSMUSG00000030322	6	115792362	ENSGALG00000020747	12	20121902	ENSORLG00000011049	7	17455696	ENSGACG00000001970	scaffold_313	2045				ENSTRUG00000010124	scaffold_180	430657	ENSXETG00000026622	scaffold_196	1570095
PNCK	ENSG00000130822	X	152588379				ENSMUSG00000002012	X	70901333																ENSXETG00000007699	scaffold_154	1144106
PLXNA3	ENSG00000130827	X	153339817	ENSG00000114554	3	128190127	ENSMUSG00000031398	X	71574405				ENSORLG00000018412	ultracontig90	355648	ENSGACG00000000280	scaffold_114	235561	ENSDARG00000007172	8	4606561	ENSTRUG00000012993	scaffold_54	994853
PLXNA3	ENSG00000130827	X	153339817	ENSG00000221866	7	131465778	ENSMUSG00000031398	X	71574405				ENSORLG00000018412	ultracontig90	355648
PLXNA3	ENSG00000130827	X	153339817	ENSG00000076356	1	206262217	ENSMUSG00000031398	X	71574405				ENSORLG00000018412	ultracontig90	355648
DUSP9	ENSG00000130829	X	152561182	ENSG00000139318	12	88265970	ENSMUSG00000031383	X	70884780																ENSXETG00000007698	scaffold_154	1082411
DUSP9	ENSG00000130829	X	152561182	ENSG00000164086	3	52059444	ENSMUSG00000031383	X	70884780																ENSXETG00000007698	scaffold_154	1082411
UBA1	ENSG00000130985	X	46935204	ENSG00000182179	3	49817643	ENSMUSG00000069053	Y	155092				ENSORLG00000008592	7	14010537	ENSGACG00000009903	groupXII	12383649	ENSDARG00000037559	23	18570980	ENSTRUG00000010472	scaffold_93	542384	ENSXETG00000010202	scaffold_3089	139
UBA1	ENSG00000130985	X	46935204	ENSG00000033178	4	68164077	ENSMUSG00000069053	Y	155092				ENSORLG00000008592	7	14010537										ENSXETG00000010202	scaffold_3089	139
UBA1	ENSG00000130985	X	46935204	ENSG00000144744	3	69186572	ENSMUSG00000069053	Y	155092				ENSORLG00000008592	7	14010537										ENSXETG00000010202	scaffold_3089	139
UBA1	ENSG00000130985	X	46935204	ENSG00000182179	3	49817643	ENSMUSG00000071964	NT_166402	12543				ENSORLG00000008592	7	14010537										ENSXETG00000010202	scaffold_3089	139
UBA1	ENSG00000130985	X	46935204	ENSG00000033178	4	68164077	ENSMUSG00000071964	NT_166402	12543				ENSORLG00000008592	7	14010537										ENSXETG00000010202	scaffold_3089	139
UBA1	ENSG00000130985	X	46935204	ENSG00000144744	3	69186572	ENSMUSG00000071964	NT_166402	12543				ENSORLG00000008592	7	14010537										ENSXETG00000010202	scaffold_3089	139
RGN	ENSG00000130988	X	46822719				ENSMUSG00000023070	X	20126913	ENSGALG00000016724	1	134230907	ENSORLG00000018938	scaffold808	61117	ENSGACG00000015380	groupI	27313598	ENSDARG00000071147	6	8755483	ENSTRUG00000011178	scaffold_164	533325	ENSXETG00000004127	scaffold_253	903650
RGN	ENSG00000130988	X	46822719																ENSDARG00000032200	6	7367688
RGN	ENSG00000130988	X	46822719																ENSDARG00000071137	6	8882065
RGN	ENSG00000130988	X	46822719																ENSDARG00000071154	6	8684139
EEFSEC	ENSG00000132394	3	129355003				ENSMUSG00000033216	6	88207865	ENSGALG00000005913	12	9686946	ENSORLG00000001377	5	2046248	ENSGACG00000000793	scaffold_27	2145253	ENSDARG00000004696	6	27676011	ENSTRUG00000010327	scaffold_190	366993	ENSXETG00000002066	scaffold_44	2881362
ARHGEF11	ENSG00000132694	1	155171257				ENSMUSG00000041977	3	87422673
CHI3L1	ENSG00000133048	1	201414682	ENSG00000064886	1	111571804	ENSMUSG00000064246	1	136079041
CHI3L1	ENSG00000133048	1	201414682	ENSG00000133063	1	201441600	ENSMUSG00000064246	1	136079041
CHI3L1	ENSG00000133048	1	201414682	ENSG00000134216	1	111635007	ENSMUSG00000064246	1	136079041
CHI3L1	ENSG00000133048	1	201414682	ENSG00000203878	1	111624669	ENSMUSG00000064246	1	136079041
CHI3L1	ENSG00000133048	1	201414682	ENSG00000085465	1	111758461	ENSMUSG00000064246	1	136079041
MYBPH	ENSG00000133055	1	201403562				ENSMUSG00000042451	1	136090025
PIK3C2B	ENSG00000133056	1	202658393				ENSMUSG00000026447	1	134942589	ENSGALG00000000623	26	1584599	ENSORLG00000010776	5	19538876				ENSDARG00000070062	23	41359942
RIPK5	ENSG00000133059	1	203378255				ENSMUSG00000042046	1	134314030	ENSGALG00000000670	26	1823408	ENSORLG00000000219	5	481454	ENSGACG00000001063	scaffold_27	3053896	ENSDARG00000000853	22	42562	ENSTRUG00000002909	scaffold_9265	39	ENSXETG00000000902	scaffold_41	2942131
RIPK5	ENSG00000133059	1	203378255							ENSGALG00000000670	26	1823408				ENSGACG00000001063	scaffold_27	3053896				ENSTRUG00000009348	scaffold_87	261477
CHIT1	ENSG00000133063	1	201441600	ENSG00000064886	1	111571804	ENSMUSG00000026450	1	136007819
CHIT1	ENSG00000133063	1	201441600	ENSG00000133048	1	201414682	ENSMUSG00000026450	1	136007819
CHIT1	ENSG00000133063	1	201441600	ENSG00000134216	1	111635007	ENSMUSG00000026450	1	136007819
CHIT1	ENSG00000133063	1	201441600	ENSG00000203878	1	111624669	ENSMUSG00000026450	1	136007819
CHIT1	ENSG00000133063	1	201441600	ENSG00000085465	1	111758461	ENSMUSG00000026450	1	136007819
SLC41A1	ENSG00000133065	1	204024847	ENSG00000136052	12	103722495	ENSMUSG00000013275	1	133724618	ENSGALG00000000721	26	2094291	ENSORLG00000012106	5	24368834	ENSGACG00000010942	groupXVII	11275195	ENSDARG00000070214	11	37050422	ENSTRUG00000000115	scaffold_150	198048	ENSXETG00000001024	scaffold_41	3863230
SLC41A1	ENSG00000133065	1	204024847	ENSG00000114544	3	127207890	ENSMUSG00000013275	1	133724618				ENSORLG00000012106	5	24368834										ENSXETG00000001024	scaffold_41	3863230
LGR6	ENSG00000133067	1	200429561	ENSG00000139292	12	70120080	ENSMUSG00000042793	1	136882930	ENSGALG00000000568	26	438574	ENSORLG00000008434	7	13645536	ENSGACG00000009806	groupXII	12182010	ENSDARG00000018648	Zv7_scaffold2643	193768	ENSTRUG00000011356	scaffold_93	701067
LGR6	ENSG00000133067	1	200429561	ENSG00000205213	11	27344084	ENSMUSG00000042793	1	136882930				ENSORLG00000008434	7	13645536
TMCC2	ENSG00000133069	1	203463661	ENSG00000172765	3	130849327	ENSMUSG00000042066	1	134252898	ENSGALG00000000673	26	1850104	ENSORLG00000000277	5	569449	ENSGACG00000001052	scaffold_27	3019814	ENSDARG00000046007	22	161493				ENSXETG00000000973	scaffold_41	3353901
TMCC2	ENSG00000133069	1	203463661	ENSG00000057704	12	93486184	ENSMUSG00000042066	1	134252898				ENSORLG00000000277	5	569449										ENSXETG00000000973	scaffold_41	3353901
CAMK1	ENSG00000134072	3	9774026	ENSG00000183049	10	12431738	ENSMUSG00000030272	6	113284121				ENSORLG00000016042	5	29367766	ENSGACG00000001365	scaffold_27	3892833	ENSDARG00000029474	11	2784325	ENSTRUG00000005116	scaffold_56	237800	ENSXETG00000023672	scaffold_822	227882
CAMK1	ENSG00000134072	3	9774026													ENSGACG00000001365	scaffold_27	3892833	ENSDARG00000060116	6	33196420	ENSTRUG00000004534	scaffold_169	94385
CAMK1	ENSG00000134072	3	9774026													ENSGACG00000000319	scaffold_27	105400				ENSTRUG00000005116	scaffold_56	237800
CAMK1	ENSG00000134072	3	9774026													ENSGACG00000000319	scaffold_27	105400				ENSTRUG00000004534	scaffold_169	94385
NAV1	ENSG00000134369	1	199859224				ENSMUSG00000009418	1	137335450
TIMM17A	ENSG00000134375	1	200191271	ENSG00000126768	X	48635676	ENSMUSG00000062580	1	137198260	ENSGALG00000000086	26	1096567	ENSORLG00000005796	5	10032415	ENSGACG00000006187	groupXVII	4907492	ENSDARG00000029510	11	22127432	ENSTRUG00000012814	scaffold_77	865053	ENSXETG00000007983	scaffold_512	391289
FBXO18	ENSG00000134452	10	5972200				ENSMUSG00000058594	2	11664200	ENSGALG00000008162	1	891223				ENSGACG00000019171	groupIV	22119667	ENSDARG00000062983	4	10219137				ENSXETG00000018125	scaffold_11	3490456
RBM17	ENSG00000134453	10	6171013				ENSMUSG00000037197	2	11507086	ENSGALG00000006332	1	3324862	ENSORLG00000009371	23	2150426	ENSGACG00000019174	groupIV	22135364	ENSDARG00000031346	4	21823781	ENSTRUG00000010698	scaffold_168	455001	ENSXETG00000018123	scaffold_11	3603046
IL2RA	ENSG00000134460	10	6081835				ENSMUSG00000026770	2	11564477
ANKRD16	ENSG00000134461	10	5943697				ENSMUSG00000047909	2	11700151	ENSGALG00000008168	1	916534	ENSORLG00000012058	23	8947755	ENSGACG00000019363	groupIV	24531078	ENSDARG00000003822	4	11944629	ENSTRUG00000017900	scaffold_371	27821	ENSXETG00000018147	scaffold_11	3470466
ECHDC3	ENSG00000134463	10	11824362				ENSMUSG00000039063	2	6109511	ENSGALG00000006690	1	6317440	ENSORLG00000017099	23	21715496	ENSGACG00000001116	scaffold_121	283135	ENSDARG00000063692	Zv7_NA1498	15077	ENSTRUG00000010060	scaffold_21	366267
IL15RA	ENSG00000134470	10	6031259				ENSMUSG00000023206	2	11627163
IL10	ENSG00000136634	1	205007571				ENSMUSG00000016529	1	132916422	ENSGALG00000000892	26	2372854	ENSORLG00000015724	5	28576935				ENSDARG00000057409	11	20556391	ENSTRUG00000004261	scaffold_79	335273	ENSXETG00000023670	scaffold_629	107168
RASSF5	ENSG00000136653	1	204747502	ENSG00000153179	12	63290560	ENSMUSG00000026430	1	133072987	ENSGALG00000000834	26	2305309	ENSORLG00000015763	5	28648286	ENSGACG00000000383	scaffold_27	667434	ENSDARG00000070601	11	20410880	ENSTRUG00000003035	scaffold_79	285993	ENSXETG00000023679	scaffold_629	428606
RASSF5	ENSG00000136653	1	204747502	ENSG00000068028	3	50342221	ENSMUSG00000026430	1	133072987				ENSORLG00000015763	5	28648286				ENSDARG00000070592	11	20808521				ENSXETG00000023679	scaffold_629	428606
IL19	ENSG00000142224	1	205038838	ENSG00000162891	1	205105322	ENSMUSG00000016524	1	132829235	ENSGALG00000000911	26	2386837	ENSORLG00000015719	5	28561087	ENSGACG00000000393	scaffold_27	768557	ENSDARG00000057371	Zv7_NA1656	1307	ENSTRUG00000004610	scaffold_79	341660
IL19	ENSG00000142224	1	205038838	ENSG00000162892	1	205137412	ENSMUSG00000016524	1	132829235				ENSORLG00000015719	5	28561087
IKBKE	ENSG00000143466	1	204710419				ENSMUSG00000042349	1	133151179
SYT14	ENSG00000143469	1	208178161	ENSG00000215127	4	68608907	ENSMUSG00000016200	1	194723501	ENSGALG00000009884	3	23881425	ENSORLG00000019113	scaffold643	49366	ENSGACG00000005714	groupXV	1929777	ENSDARG00000010934	13	31330059	ENSTRUG00000005885	scaffold_478	99857	ENSXETG00000000217	scaffold_108	520001
SYT14	ENSG00000143469	1	208178161	ENSG00000139973	14	61532294	ENSMUSG00000016200	1	194723501	ENSGALG00000009884	3	23881425	ENSORLG00000019113	scaffold643	49366	ENSGACG00000005714	groupXV	1929777	ENSDARG00000001891	20	3772288	ENSTRUG00000004506	scaffold_287	136476	ENSXETG00000000217	scaffold_108	520001
SYT14	ENSG00000143469	1	208178161	ENSG00000215127	4	68608907	ENSMUSG00000016200	1	194723501	ENSGALG00000009884	3	23881425	ENSORLG00000011532	24	4769185	ENSGACG00000008395	groupXVIII	7618528				ENSTRUG00000005885	scaffold_478	99857	ENSXETG00000000217	scaffold_108	520001
SYT14	ENSG00000143469	1	208178161	ENSG00000139973	14	61532294	ENSMUSG00000016200	1	194723501	ENSGALG00000009884	3	23881425	ENSORLG00000011532	24	4769185	ENSGACG00000008395	groupXVIII	7618528				ENSTRUG00000004506	scaffold_287	136476	ENSXETG00000000217	scaffold_108	520001
KCNH1	ENSG00000143473	1	208923178	ENSG00000140015	14	62243052	ENSMUSG00000058248	1	194014666	ENSGALG00000009877	3	23479556	ENSORLG00000004060	15	14945078	ENSGACG00000019577	groupIX	18320648	ENSDARG00000023236	22	35021522	ENSTRUG00000001725	scaffold_124	196604	ENSXETG00000000225	scaffold_108	8466
KCNH1	ENSG00000143473	1	208923178	ENSG00000055118	7	150272982	ENSMUSG00000058248	1	194014666	ENSGALG00000009877	3	23479556	ENSORLG00000004060	15	14945078	ENSGACG00000010928	groupVI	13937598	ENSDARG00000024167	17	706240	ENSTRUG00000001725	scaffold_124	196604	ENSXETG00000000225	scaffold_108	8466
KCNH1	ENSG00000143473	1	208923178	ENSG00000173826	17	58954427	ENSMUSG00000058248	1	194014666				ENSORLG00000004060	15	14945078										ENSXETG00000000225	scaffold_108	8466
KCNH1	ENSG00000143473	1	208923178	ENSG00000135519	12	48219207	ENSMUSG00000058248	1	194014666				ENSORLG00000004060	15	14945078										ENSXETG00000000225	scaffold_108	8466
KCNH1	ENSG00000143473	1	208923178	ENSG00000089558	17	37562439	ENSMUSG00000058248	1	194014666				ENSORLG00000004060	15	14945078										ENSXETG00000000225	scaffold_108	8466
KCNH1	ENSG00000143473	1	208923178	ENSG00000183960	3	19165021	ENSMUSG00000058248	1	194014666				ENSORLG00000004060	15	14945078										ENSXETG00000000225	scaffold_108	8466
KCNH1	ENSG00000143473	1	208923178	ENSG00000184611	2	162936163	ENSMUSG00000058248	1	194014666				ENSORLG00000004060	15	14945078										ENSXETG00000000225	scaffold_108	8466
KCNH1	ENSG00000143473	1	208923178	ENSG00000070729	16	56475004	ENSMUSG00000058248	1	194014666				ENSORLG00000004060	15	14945078										ENSXETG00000000225	scaffold_108	8466
KCNH1	ENSG00000143473	1	208923178	ENSG00000170289	8	87655277	ENSMUSG00000058248	1	194014666				ENSORLG00000004060	15	14945078										ENSXETG00000000225	scaffold_108	8466
KCNH1	ENSG00000143473	1	208923178	ENSG00000140015	14	62243052	ENSMUSG00000058248	1	194014666				ENSORLG00000001160	1	2851713										ENSXETG00000000225	scaffold_108	8466
KCNH1	ENSG00000143473	1	208923178	ENSG00000055118	7	150272982	ENSMUSG00000058248	1	194014666				ENSORLG00000001160	1	2851713										ENSXETG00000000225	scaffold_108	8466
KCNH1	ENSG00000143473	1	208923178	ENSG00000173826	17	58954427	ENSMUSG00000058248	1	194014666				ENSORLG00000001160	1	2851713										ENSXETG00000000225	scaffold_108	8466
KCNH1	ENSG00000143473	1	208923178	ENSG00000135519	12	48219207	ENSMUSG00000058248	1	194014666				ENSORLG00000001160	1	2851713										ENSXETG00000000225	scaffold_108	8466
KCNH1	ENSG00000143473	1	208923178	ENSG00000089558	17	37562439	ENSMUSG00000058248	1	194014666				ENSORLG00000001160	1	2851713										ENSXETG00000000225	scaffold_108	8466
KCNH1	ENSG00000143473	1	208923178	ENSG00000183960	3	19165021	ENSMUSG00000058248	1	194014666				ENSORLG00000001160	1	2851713										ENSXETG00000000225	scaffold_108	8466
KCNH1	ENSG00000143473	1	208923178	ENSG00000184611	2	162936163	ENSMUSG00000058248	1	194014666				ENSORLG00000001160	1	2851713										ENSXETG00000000225	scaffold_108	8466
KCNH1	ENSG00000143473	1	208923178	ENSG00000070729	16	56475004	ENSMUSG00000058248	1	194014666				ENSORLG00000001160	1	2851713										ENSXETG00000000225	scaffold_108	8466
KCNH1	ENSG00000143473	1	208923178	ENSG00000170289	8	87655277	ENSMUSG00000058248	1	194014666				ENSORLG00000001160	1	2851713										ENSXETG00000000225	scaffold_108	8466
DYRK3	ENSG00000143479	1	204866731	ENSG00000127334	12	66328779	ENSMUSG00000016526	1	133025019	ENSGALG00000000863	26	2331146	ENSORLG00000015754	5	28637742	ENSGACG00000000385	scaffold_27	695324	ENSDARG00000070593	11	20787914	ENSTRUG00000003468	scaffold_79	305870	ENSXETG00000023677	scaffold_629	364716
DYRK3	ENSG00000143479	1	204866731																ENSDARG00000070600	11	20432540
LGTN	ENSG00000143486	1	204831600				ENSMUSG00000026427	1	133049773	ENSGALG00000000856	26	2315729	ENSORLG00000010491	7	16924091	ENSGACG00000002815	groupXII	697594	ENSDARG00000012929	8	35508476	ENSTRUG00000012383	scaffold_75	1074904	ENSXETG00000023678	scaffold_629	397866
REN	ENSG00000143839	1	202390571	ENSG00000117984	11	1730561	ENSMUSG00000070645	1	135247214	ENSGALG00000000545	26	1519503	ENSORLG00000010506	7	16991975	ENSGACG00000002847	groupXII	730113	ENSDARG00000041858	8	35172513	ENSTRUG00000012604	scaffold_75	1103570	ENSXETG00000007042	scaffold_608	185315
REN	ENSG00000143839	1	202390571	ENSG00000196188	1	204484082	ENSMUSG00000070645	1	135247214				ENSORLG00000010506	7	16991975										ENSXETG00000007042	scaffold_608	185315
REN	ENSG00000143839	1	202390571	ENSG00000180860	11	60727560	ENSMUSG00000070645	1	135247214				ENSORLG00000010506	7	16991975										ENSXETG00000007042	scaffold_608	185315
REN	ENSG00000143839	1	202390571	ENSG00000204973	11	60746396	ENSMUSG00000070645	1	135247214				ENSORLG00000010506	7	16991975										ENSXETG00000007042	scaffold_608	185315
REN	ENSG00000143839	1	202390571	ENSG00000172647	11	60765222	ENSMUSG00000070645	1	135247214				ENSORLG00000010506	7	16991975										ENSXETG00000007042	scaffold_608	185315
REN	ENSG00000143839	1	202390571	ENSG00000131400	19	55553547	ENSMUSG00000070645	1	135247214				ENSORLG00000010506	7	16991975										ENSXETG00000007042	scaffold_608	185315
REN	ENSG00000143839	1	202390571	ENSG00000131401	19	55528871	ENSMUSG00000070645	1	135247214				ENSORLG00000010506	7	16991975										ENSXETG00000007042	scaffold_608	185315
REN	ENSG00000143839	1	202390571	ENSG00000096088	6	41799640	ENSMUSG00000070645	1	135247214				ENSORLG00000010506	7	16991975										ENSXETG00000007042	scaffold_608	185315
SOX13	ENSG00000143842	1	202308866				ENSMUSG00000070643	1	135279099	ENSGALG00000000583	26	1502254
ETNK2	ENSG00000143845	1	202366814	ENSG00000139163	12	22669343	ENSMUSG00000070644	1	135260411	ENSGALG00000000557	26	1508188	ENSORLG00000012080	5	24321192	ENSGACG00000010934	groupXVII	11251172	ENSDARG00000070218	11	35699376	ENSTRUG00000000149	scaffold_150	219925
ETNK2	ENSG00000143845	1	202366814																ENSDARG00000070213	11	37165208
PPFIA4	ENSG00000143847	1	201262249	ENSG00000177380	19	54314475	ENSMUSG00000026458	1	136193361	ENSGALG00000000217	26	935713	ENSORLG00000015900	5	29222590	ENSGACG00000000353	scaffold_27	237167	ENSDARG00000053205	11	19095553	ENSTRUG00000000776	scaffold_169	10812
PPFIA4	ENSG00000143847	1	201262249	ENSG00000139220	12	80177487	ENSMUSG00000026458	1	136193361				ENSORLG00000015900	5	29222590
PPFIA4	ENSG00000143847	1	201262249	ENSG00000131626	11	69794471	ENSMUSG00000026458	1	136193361				ENSORLG00000015900	5	29222590
PPFIA4	ENSG00000143847	1	201262249	ENSG00000166387	11	7491627	ENSMUSG00000026458	1	136193361				ENSORLG00000015900	5	29222590
PPFIA4	ENSG00000143847	1	201262249	ENSG00000110841	12	27568312	ENSMUSG00000026458	1	136193361				ENSORLG00000015900	5	29222590
PPFIA4	ENSG00000143847	1	201262249	ENSG00000189337	1	14797787	ENSMUSG00000026458	1	136193361				ENSORLG00000015900	5	29222590
PLEKHA6	ENSG00000143850	1	202454605	ENSG00000052126	12	19173995	ENSMUSG00000041757	1	135142683	ENSGALG00000000587	26	1531710	ENSORLG00000010695	5	19350593	ENSGACG00000011651	groupXVII	13104798							ENSXETG00000007046	scaffold_608	414980
PTPN7	ENSG00000143851	1	200382764				ENSMUSG00000031506	1	137029302	ENSGALG00000000600	26	364221	ENSORLG00000018268	ultracontig89	162482	ENSGACG00000000270	scaffold_114	182564				ENSTRUG00000013837	scaffold_54	1144088
SYT2	ENSG00000143858	1	200826347	ENSG00000067715	12	77781904	ENSMUSG00000026452	1	136543258				ENSORLG00000013338	7	20585592	ENSGACG00000005015	groupXVII	3227986	ENSDARG00000014169	6	37843141	ENSTRUG00000011452	scaffold_60	556746	ENSXETG00000017094	scaffold_18	5027213
SYT2	ENSG00000143858	1	200826347	ENSG00000129990	19	60376281	ENSMUSG00000026452	1	136543258				ENSORLG00000013338	7	20585592	ENSGACG00000005015	groupXVII	3227986	ENSDARG00000025206	23	1927051	ENSTRUG00000000406	scaffold_641	45536	ENSXETG00000017094	scaffold_18	5027213
SYT2	ENSG00000143858	1	200826347	ENSG00000067715	12	77781904	ENSMUSG00000026452	1	136543258				ENSORLG00000007159	5	13250109	ENSGACG00000003359	groupXII	1976099				ENSTRUG00000011452	scaffold_60	556746	ENSXETG00000017094	scaffold_18	5027213
SYT2	ENSG00000143858	1	200826347	ENSG00000129990	19	60376281	ENSMUSG00000026452	1	136543258				ENSORLG00000007159	5	13250109	ENSGACG00000003359	groupXII	1976099				ENSTRUG00000000406	scaffold_641	45536	ENSXETG00000017094	scaffold_18	5027213
ARL8A	ENSG00000143862	1	200368600	ENSG00000134108	3	5138930	ENSMUSG00000026426	1	137043411	ENSGALG00000000606	26	351143	ENSORLG00000018271	ultracontig89	186479	ENSGACG00000000273	scaffold_114	188024				ENSTRUG00000013912	scaffold_54	1152686	ENSXETG00000000910	scaffold_41	2993235
ALDH1L1	ENSG00000144908	1	127305098	ENSG00000136010	12	103942332	ENSMUSG00000030088	6	90500842				ENSORLG00000009492	5	17351502	ENSGACG00000011258	groupXVII	12102050				ENSTRUG00000006080	scaffold_565	41552	ENSXETG00000011551	scaffold_353	1177345
ALDH1L1	ENSG00000144908	1	127305098	ENSG00000111275	12	110688729	ENSMUSG00000030088	6	90500842				ENSORLG00000009492	5	17351502										ENSXETG00000011551	scaffold_353	1177345
ALDH1L1	ENSG00000144908	1	127305098	ENSG00000137124	9	38382702	ENSMUSG00000030088	6	90500842				ENSORLG00000009492	5	17351502										ENSXETG00000011551	scaffold_353	1177345
ALDH1L1	ENSG00000144908	1	127305098	ENSG00000128918	15	56032920	ENSMUSG00000030088	6	90500842				ENSORLG00000009492	5	17351502										ENSXETG00000011551	scaffold_353	1177345
ALDH1L1	ENSG00000144908	1	127305098	ENSG00000165092	9	74705408	ENSMUSG00000030088	6	90500842				ENSORLG00000009492	5	17351502										ENSXETG00000011551	scaffold_353	1177345
ALDH1L1	ENSG00000144908	1	127305098	ENSG00000184254	15	99237580	ENSMUSG00000030088	6	90500842				ENSORLG00000009492	5	17351502										ENSXETG00000011551	scaffold_353	1177345
ALDH1L1	ENSG00000144908	1	127305098	ENSG00000118514	6	135280222	ENSMUSG00000030088	6	90500842				ENSORLG00000009492	5	17351502										ENSXETG00000011551	scaffold_353	1177345
ALDH1L1	ENSG00000144908	1	127305098	ENSG00000143149	1	163898073	ENSMUSG00000030088	6	90500842				ENSORLG00000009492	5	17351502										ENSXETG00000011551	scaffold_353	1177345
ALDH1L1	ENSG00000144908	1	127305098	ENSG00000112294	6	24603176	ENSMUSG00000030088	6	90500842				ENSORLG00000009492	5	17351502										ENSXETG00000011551	scaffold_353	1177345
ALDH1L1	ENSG00000144908	1	127305098	ENSG00000161618	19	54648325	ENSMUSG00000030088	6	90500842				ENSORLG00000009492	5	17351502										ENSXETG00000011551	scaffold_353	1177345
OSBPL11	ENSG00000144909	3	126730392	ENSG00000144645	3	31674407	ENSMUSG00000022807	16	33185157	ENSGALG00000012059	7	29743427	ENSORLG00000001914	2	19511121	ENSGACG00000014904	scaffold_74	169156				ENSTRUG00000014483	scaffold_36	1468933	ENSXETG00000023393	scaffold_1036	63245
OSBPL11	ENSG00000144909	3	126730392	ENSG00000117859	1	51815439	ENSMUSG00000022807	16	33185157				ENSORLG00000001914	2	19511121										ENSXETG00000023393	scaffold_1036	63245
OSBPL11	ENSG00000144909	3	126730392	ENSG00000006025	17	43239732	ENSMUSG00000022807	16	33185157				ENSORLG00000001914	2	19511121										ENSXETG00000023393	scaffold_1036	63245
OSBPL11	ENSG00000144909	3	126730392	ENSG00000079156	2	178767454	ENSMUSG00000022807	16	33185157				ENSORLG00000001914	2	19511121										ENSXETG00000023393	scaffold_1036	63245
OSBPL11	ENSG00000144909	3	126730392	ENSG00000070882	7	24802691	ENSMUSG00000022807	16	33185157				ENSORLG00000001914	2	19511121										ENSXETG00000023393	scaffold_1036	63245
OSBPL11	ENSG00000144909	3	126730392	ENSG00000130703	20	60246975	ENSMUSG00000022807	16	33185157				ENSORLG00000001914	2	19511121										ENSXETG00000023393	scaffold_1036	63245
OSBPL11	ENSG00000144909	3	126730392	ENSG00000141447	18	19996011	ENSMUSG00000022807	16	33185157				ENSORLG00000001914	2	19511121										ENSXETG00000023393	scaffold_1036	63245
AMT	ENSG00000145020	3	49429216				ENSMUSG00000032607	9	108199253				ENSORLG00000003127	7	6849926	ENSGACG00000005808	groupXII	7166152	ENSDARG00000010862	8	24808199	ENSTRUG00000008892	scaffold_54	276352	ENSXETG00000005937	scaffold_215	1035219
TCTA	ENSG00000145022	3	49424643				ENSMUSG00000039461	9	108205290				ENSORLG00000003879	5	6665492	ENSGACG00000001247	scaffold_27	3551272	ENSDARG00000044194	Zv7_NA3041	5				ENSXETG00000005948	scaffold_215	1076164
NICN1	ENSG00000145029	3	49434770				ENSMUSG00000032606	9	108192779				ENSORLG00000010901	5	20322339	ENSGACG00000003054	groupXVII	274871	ENSDARG00000069677	3	57006065	ENSTRUG00000001121	scaffold_2656	1487	ENSXETG00000005943	scaffold_215	1049761
NICN1	ENSG00000145029	3	49434770																ENSDARG00000037418	3	56907189
UCN2	ENSG00000145040	3	48574157				ENSMUSG00000049699	9	108888219
VPRBP	ENSG00000145041	3	51408338				ENSMUSG00000040325	9	106724307	ENSGALG00000002398	12	2084393	ENSORLG00000010003	7	16658493	ENSGACG00000002685	groupXII	534631	ENSDARG00000052672	Zv7_NA2042	4553	ENSTRUG00000009124	scaffold_75	938495	ENSXETG00000000071	scaffold_159	1195016
ARMET	ENSG00000145050	3	51397743	ENSG00000185267	10	14901255	ENSMUSG00000032575	9	106791092	ENSGALG00000002362	12	2071566	ENSORLG00000003010	5	4675568	ENSGACG00000001576	scaffold_279	10573	ENSDARG00000063177	22	33774628	ENSTRUG00000011203	scaffold_2173	15978	ENSXETG00000000073	scaffold_159	1169533
ZNF182	ENSG00000147118	X	47719195				ENSMUSG00000054737	X	20606066
CHST7	ENSG00000147119	X	46318136	ENSG00000175040	3	144320863	ENSMUSG00000037347	X	19636696				ENSORLG00000016022	4	30314952	ENSGACG00000013833	groupVIII	17981544	ENSDARG00000044341	6	23117190				ENSXETG00000004136	scaffold_253	1052674
NDUFB11	ENSG00000147123	X	46886559				ENSMUSG00000031059	X	20192452				ENSORLG00000019288	ultracontig90	1120794				ENSDARG00000043467	8	10790836	ENSTRUG00000009615	scaffold_220	369939
NDUFB11	ENSG00000147123	X	46886559				ENSMUSG00000061633	15	81810975				ENSORLG00000019288	ultracontig90	1120794
CCDC120	ENSG00000147144	X	48803460				ENSMUSG00000031150	X	7308842
EBP	ENSG00000147155	X	48265177				ENSMUSG00000031168	X	7762461				ENSORLG00000008139	7	13386499	ENSGACG00000009646	groupXII	11993025	ENSDARG00000046098	23	17003605	ENSTRUG00000012886	scaffold_93	892411
OPN1MW	ENSG00000147380	X	153101348	ENSG00000166160	X	153138479	ENSMUSG00000031394	X	71372803				ENSORLG00000014088	5	27015469	ENSGACG00000010287	groupXVII	10627091	ENSDARG00000044862	11	22704859	ENSTRUG00000013052	scaffold_79	748856	ENSXETG00000014236	scaffold_275	208535
OPN1MW	ENSG00000147380	X	153101348	ENSG00000102076	X	153062939	ENSMUSG00000031394	X	71372803				ENSORLG00000014088	5	27015469				ENSDARG00000044861	11	22708315				ENSXETG00000014236	scaffold_275	208535
OPN1MW	ENSG00000147380	X	153101348	ENSG00000163914	3	130730172	ENSMUSG00000031394	X	71372803				ENSORLG00000014088	5	27015469										ENSXETG00000014236	scaffold_275	208535
OPN1MW	ENSG00000147380	X	153101348	ENSG00000128617	7	128199783	ENSMUSG00000031394	X	71372803				ENSORLG00000014088	5	27015469										ENSXETG00000014236	scaffold_275	208535
OPN1MW	ENSG00000147380	X	153101348	ENSG00000054277	1	239823075	ENSMUSG00000031394	X	71372803				ENSORLG00000014088	5	27015469										ENSXETG00000014236	scaffold_275	208535
OPN1MW	ENSG00000147380	X	153101348	ENSG00000166160	X	153138479	ENSMUSG00000031394	X	71372803				ENSORLG00000014058	5	27005074										ENSXETG00000014236	scaffold_275	208535
OPN1MW	ENSG00000147380	X	153101348	ENSG00000102076	X	153062939	ENSMUSG00000031394	X	71372803				ENSORLG00000014058	5	27005074										ENSXETG00000014236	scaffold_275	208535
OPN1MW	ENSG00000147380	X	153101348	ENSG00000163914	3	130730172	ENSMUSG00000031394	X	71372803				ENSORLG00000014058	5	27005074										ENSXETG00000014236	scaffold_275	208535
OPN1MW	ENSG00000147380	X	153101348	ENSG00000128617	7	128199783	ENSMUSG00000031394	X	71372803				ENSORLG00000014058	5	27005074										ENSXETG00000014236	scaffold_275	208535
OPN1MW	ENSG00000147380	X	153101348	ENSG00000054277	1	239823075	ENSMUSG00000031394	X	71372803				ENSORLG00000014058	5	27005074										ENSXETG00000014236	scaffold_275	208535
C10orf47	ENSG00000148426	10	11905403				ENSMUSG00000045319	2	6018653	ENSGALG00000006700	1	6366602
USP6NL	ENSG00000148429	10	11542517	ENSG00000214946	17	15576316	ENSMUSG00000039046	2	6243713	ENSGALG00000006706	1	6148856	ENSORLG00000017104	23	21727852	ENSGACG00000001122	scaffold_121	290216	ENSDARG00000022187	4	26905065	ENSTRUG00000010133	scaffold_21	374243
USP6NL	ENSG00000148429	10	11542517	ENSG00000185128	17	33358342	ENSMUSG00000039046	2	6243713				ENSORLG00000017104	23	21727852
USP6NL	ENSG00000148429	10	11542517	ENSG00000188849	17	31820233	ENSMUSG00000039046	2	6243713				ENSORLG00000017104	23	21727852
USP6NL	ENSG00000148429	10	11542517	ENSG00000161583	17	31871285	ENSMUSG00000039046	2	6243713				ENSORLG00000017104	23	21727852
USP6NL	ENSG00000148429	10	11542517	ENSG00000215748	NT_113935	15848	ENSMUSG00000039046	2	6243713				ENSORLG00000017104	23	21727852
USP6NL	ENSG00000148429	10	11542517	ENSG00000197681	17	33412080	ENSMUSG00000039046	2	6243713				ENSORLG00000017104	23	21727852
USP6NL	ENSG00000148429	10	11542517	ENSG00000174115	17	33541291	ENSMUSG00000039046	2	6243713				ENSORLG00000017104	23	21727852
USP6NL	ENSG00000148429	10	11542517	ENSG00000213474	17	33591517	ENSMUSG00000039046	2	6243713				ENSORLG00000017104	23	21727852
USP6NL	ENSG00000148429	10	11542517	ENSG00000205019	17	31605198	ENSMUSG00000039046	2	6243713				ENSORLG00000017104	23	21727852
USP6NL	ENSG00000148429	10	11542517	ENSG00000189309	17	31517245	ENSMUSG00000039046	2	6243713				ENSORLG00000017104	23	21727852
USP6NL	ENSG00000148429	10	11542517	ENSG00000215625	NT_113936	79227	ENSMUSG00000039046	2	6243713				ENSORLG00000017104	23	21727852
USP6NL	ENSG00000148429	10	11542517	ENSG00000189375	17	18479567	ENSMUSG00000039046	2	6243713				ENSORLG00000017104	23	21727852
USP6NL	ENSG00000148429	10	11542517	ENSG00000188755	17	57696851	ENSMUSG00000039046	2	6243713				ENSORLG00000017104	23	21727852
USP6NL	ENSG00000148429	10	11542517	ENSG00000204471	17	55442212	ENSMUSG00000039046	2	6243713				ENSORLG00000017104	23	21727852
USP6NL	ENSG00000148429	10	11542517	ENSG00000218335	NT_113935	36683	ENSMUSG00000039046	2	6243713				ENSORLG00000017104	23	21727852
USP6NL	ENSG00000148429	10	11542517	ENSG00000129204	17	4960457	ENSMUSG00000039046	2	6243713				ENSORLG00000017104	23	21727852
USP6NL	ENSG00000148429	10	11542517	ENSG00000170832	17	55609473	ENSMUSG00000039046	2	6243713				ENSORLG00000017104	23	21727852
USP6NL	ENSG00000148429	10	11542517	ENSG00000188933	17	18356418	ENSMUSG00000039046	2	6243713				ENSORLG00000017104	23	21727852
USP6NL	ENSG00000148429	10	11542517	ENSG00000188400	17	16642048	ENSMUSG00000039046	2	6243713				ENSORLG00000017104	23	21727852
USP6NL	ENSG00000148429	10	11542517	ENSG00000189423	17	20268500	ENSMUSG00000039046	2	6243713				ENSORLG00000017104	23	21727852
FAM171A1	ENSG00000148468	10	15293652	ENSG00000161682	17	39786111	ENSMUSG00000050530	2	3031496	ENSGALG00000008764	2	20429729	ENSORLG00000009183	16	14794577	ENSGACG00000009230	groupXX	10816365				ENSTRUG00000007679	scaffold_48	143031	ENSXETG00000020280	scaffold_439	748290
C10orf97	ENSG00000148481	10	15860175				ENSMUSG00000026767	2	12268891	ENSGALG00000008739	2	20219567	ENSORLG00000008352	16	13807672	ENSGACG00000008767	groupXX	10155793	ENSDARG00000028715	16	21413023	ENSTRUG00000012972	scaffold_48	675599	ENSXETG00000020297	scaffold_439	948149
C10orf97	ENSG00000148481	10	15860175							ENSGALG00000000002	1	113550419				ENSGACG00000008767	groupXX	10155793				ENSTRUG00000012972	scaffold_48	675599
RSU1	ENSG00000148484	10	16672625				ENSMUSG00000026727	2	12998595	ENSGALG00000008720	2	19932588	ENSORLG00000019822	scaffold1883	2674	ENSGACG00000001652	groupXXI	240732	ENSDARG00000045279	24	30356310	ENSTRUG00000015183	scaffold_2487	1734	ENSXETG00000007451	scaffold_437	522349
ST8SIA6	ENSG00000148488	10	17400700	ENSG00000101638	18	42513079	ENSMUSG00000003418	2	13576567	ENSGALG00000008671	2	19666198	ENSORLG00000003021	8	5392436	ENSGACG00000009274	groupXI	6517338	ENSDARG00000021195	3	12903027	ENSTRUG00000016460	scaffold_15	1896870	ENSXETG00000007458	scaffold_437	339830
ST8SIA6	ENSG00000148488	10	17400700	ENSG00000111728	12	22245204	ENSMUSG00000003418	2	13576567	ENSGALG00000008671	2	19666198	ENSORLG00000003021	8	5392436	ENSGACG00000009274	groupXI	6517338	ENSDARG00000054207	23	40532153	ENSTRUG00000001525	scaffold_3216	513	ENSXETG00000007458	scaffold_437	339830
ST8SIA6	ENSG00000148488	10	17400700							ENSGALG00000008671	2	19666198				ENSGACG00000009252	groupXI	6427518	ENSDARG00000054211	23	40552861	ENSTRUG00000016460	scaffold_15	1896870
ST8SIA6	ENSG00000148488	10	17400700							ENSGALG00000008671	2	19666198				ENSGACG00000009252	groupXI	6427518				ENSTRUG00000001525	scaffold_3216	513
ST8SIA6	ENSG00000148488	10	17400700							ENSGALG00000008671	2	19666198				ENSGACG00000009255	groupXI	6447836				ENSTRUG00000016460	scaffold_15	1896870
ST8SIA6	ENSG00000148488	10	17400700							ENSGALG00000008671	2	19666198				ENSGACG00000009255	groupXI	6447836				ENSTRUG00000001525	scaffold_3216	513
ST8SIA6	ENSG00000148488	10	17400700							ENSGALG00000008671	2	19666198				ENSGACG00000009269	groupXI	6507789				ENSTRUG00000016460	scaffold_15	1896870
ST8SIA6	ENSG00000148488	10	17400700							ENSGALG00000008671	2	19666198				ENSGACG00000009269	groupXI	6507789				ENSTRUG00000001525	scaffold_3216	513
ST8SIA6	ENSG00000148488	10	17400700							ENSGALG00000008671	2	19666198				ENSGACG00000009259	groupXI	6475198				ENSTRUG00000016460	scaffold_15	1896870
ST8SIA6	ENSG00000148488	10	17400700							ENSGALG00000008671	2	19666198				ENSGACG00000009259	groupXI	6475198				ENSTRUG00000001525	scaffold_3216	513
UPF2	ENSG00000151461	10	12002027				ENSMUSG00000043241	2	5872515	ENSGALG00000006694	1	6379190	ENSORLG00000017189	23	22802470	ENSGACG00000001080	scaffold_121	143345				ENSTRUG00000007519	scaffold_21	211094
CDC123	ENSG00000151465	10	12277971				ENSMUSG00000039128	2	5715713	ENSGALG00000014038	1	6525551	ENSORLG00000020800	ultracontig269	291874	ENSGACG00000019163	groupIV	22108155	ENSDARG00000045812	4	5741744				ENSXETG00000009109	scaffold_138	5568
CCDC3	ENSG00000151468	10	12978633				ENSMUSG00000026676	2	5058822	ENSGALG00000017722	1	6912499	ENSORLG00000020796	ultracontig269	63704	ENSGACG00000019159	groupIV	22060064	ENSDARG00000026052	4	5610604	ENSTRUG00000010584	scaffold_168	417884	ENSXETG00000027466	scaffold_138	260598
FRMD4A	ENSG00000151474	10	13725712	ENSG00000114541	3	69301836	ENSMUSG00000026657	2	4073918	ENSGALG00000006656	1	7169435	ENSORLG00000009774	6	15155540	ENSGACG00000012555	groupXIX	15974101	ENSDARG00000042249	18	6935615	ENSTRUG00000013081	scaffold_30	1072127	ENSXETG00000009118	scaffold_138	556087
FRMD4A	ENSG00000151474	10	13725712	ENSG00000163362	1	199127292	ENSMUSG00000026657	2	4073918				ENSORLG00000009774	6	15155540										ENSXETG00000009118	scaffold_138	556087
ITIH2	ENSG00000151655	10	7785242	ENSG00000162267	3	52803824	ENSMUSG00000037254	2	10016218	ENSGALG00000006833	1	4136776	ENSORLG00000017154	23	22755105	ENSGACG00000020104	groupIV	32581142	ENSDARG00000045516	4	21515054	ENSTRUG00000010807	scaffold_21	865860	ENSXETG00000001866	scaffold_11	4110936
ITIH2	ENSG00000151655	10	7785242	ENSG00000055957	3	52786648	ENSMUSG00000037254	2	10016218				ENSORLG00000017154	23	22755105										ENSXETG00000001866	scaffold_11	4110936
ITIH2	ENSG00000151655	10	7785242	ENSG00000055955	3	52822046	ENSMUSG00000037254	2	10016218				ENSORLG00000017154	23	22755105										ENSXETG00000001866	scaffold_11	4110936
KIN	ENSG00000151657	10	7837373				ENSMUSG00000037262	2	10002236	ENSGALG00000006769	1	4159778	ENSORLG00000017143	23	22751769	ENSGACG00000020107	groupIV	32587091	ENSDARG00000045515	4	21508720	ENSTRUG00000010720	scaffold_21	863268
SUV39H2	ENSG00000152455	10	14960868	ENSG00000101945	X	48440075	ENSMUSG00000026646	2	3373092	ENSGALG00000013920	1	7865913													ENSXETG00000005401	scaffold_138	962266
DCLRE1C	ENSG00000152457	10	14981169				ENSMUSG00000026648	2	3341437	ENSGALG00000013926	1	7875942	ENSORLG00000017304	23	23166123	ENSGACG00000020073	groupIV	32350582	ENSDARG00000045704	4	9968347	ENSTRUG00000015371	scaffold_21	1614669	ENSXETG00000005403	scaffold_138	982215
OLAH	ENSG00000152463	10	15125932				ENSMUSG00000026645	2	3259254	ENSGALG00000008820	2	20561438	ENSORLG00000009115	11	18751768	ENSGACG00000002451	groupX	2101278	ENSDARG00000058502	19	8212178	ENSTRUG00000012710	scaffold_69	1016667	ENSXETG00000014633	scaffold_439	655496
RPP38	ENSG00000152464	10	15179185				ENSMUSG00000049950	2	3246224	ENSGALG00000008794	2	20555183	ENSORLG00000009219	16	14825191	ENSGACG00000009258	groupXX	10842692	ENSDARG00000040350	16	21190810	ENSTRUG00000007197	scaffold_48	133649	ENSXETG00000003419	scaffold_104	1866120
NMT2	ENSG00000152465	10	15172919	ENSG00000136448	17	40494206	ENSMUSG00000026643	2	3201520	ENSGALG00000008791	2	20523480	ENSORLG00000009216	16	14816398	ENSGACG00000009238	groupXX	10834107	ENSDARG00000021808	16	21194378	ENSTRUG00000007236	scaffold_48	136977	ENSXETG00000014634	scaffold_439	670707
PFKFB1	ENSG00000158571	X	54976315	ENSG00000114268	3	48530130	ENSMUSG00000025271	X	147024464	ENSGALG00000022191	Un_random	38656541	ENSORLG00000016293	7	25531849	ENSGACG00000011410	groupXII	15217608	ENSDARG00000015810	23	13385406	ENSTRUG00000011128	scaffold_215	398719	ENSXETG00000022029	scaffold_507	731968
PFKFB1	ENSG00000158571	X	54976315	ENSG00000170525	10	6226922	ENSMUSG00000025271	X	147024464	ENSGALG00000022191	Un_random	38656541	ENSORLG00000016293	7	25531849	ENSGACG00000011410	groupXII	15217608	ENSDARG00000037140	23	24456645	ENSTRUG00000009725	scaffold_199	510721	ENSXETG00000022029	scaffold_507	731968
PFKFB1	ENSG00000158571	X	54976315	ENSG00000123836	1	205293243	ENSMUSG00000025271	X	147024464				ENSORLG00000016293	7	25531849										ENSXETG00000022029	scaffold_507	731968
PFKFB1	ENSG00000158571	X	54976315	ENSG00000114268	3	48530130	ENSMUSG00000025271	X	147024464				ENSORLG00000019768	ultracontig90	1528217										ENSXETG00000022029	scaffold_507	731968
PFKFB1	ENSG00000158571	X	54976315	ENSG00000170525	10	6226922	ENSMUSG00000025271	X	147024464				ENSORLG00000019768	ultracontig90	1528217										ENSXETG00000022029	scaffold_507	731968
PFKFB1	ENSG00000158571	X	54976315	ENSG00000123836	1	205293243	ENSMUSG00000025271	X	147024464				ENSORLG00000019768	ultracontig90	1528217										ENSXETG00000022029	scaffold_507	731968
PPP1R15B	ENSG00000158615	1	202639144				ENSMUSG00000046062	1	135027960	ENSGALG00000000611	26	1580529
ELK4	ENSG00000158711	1	203851860	ENSG00000111145	12	95112338	ENSMUSG00000026436	1	133904184	ENSGALG00000000701	26	2006040	ENSORLG00000012230	5	24685566	ENSGACG00000010970	groupXVII	11451100	ENSDARG00000004971	11	37496129	ENSTRUG00000000077	scaffold_150	88994	ENSXETG00000000987	scaffold_41	3738467
ELK4	ENSG00000158711	1	203851860	ENSG00000126767	X	47379864	ENSMUSG00000026436	1	133904184				ENSORLG00000012230	5	24685566										ENSXETG00000000987	scaffold_41	3738467
SLC45A3	ENSG00000158715	1	203893604				ENSMUSG00000026435	1	133859544	ENSGALG00000000703	26	2032521	ENSORLG00000015720	6	23458915	ENSGACG00000013816	groupXIX	19494283	ENSDARG00000054938	11	37467615	ENSTRUG00000010115	scaffold_241	410804	ENSXETG00000000993	scaffold_41	3792766
ADIPOR1	ENSG00000159346	1	201176577	ENSG00000006831	12	1670508	ENSMUSG00000026457	1	136312033	ENSGALG00000000094	26	1090425	ENSORLG00000014804	5	27615297	ENSGACG00000000516	scaffold_27	1042507	ENSDARG00000002912	11	22015636	ENSTRUG00000013576	scaffold_33	1073306	ENSXETG00000007972	scaffold_512	209575
ADIPOR1	ENSG00000159346	1	201176577																ENSDARG00000042717	8	26786397
CYB5R1	ENSG00000159348	1	201197627	ENSG00000100243	22	41344765	ENSMUSG00000026456	1	136302589										ENSDARG00000018966	11	22001898				ENSXETG00000007969	scaffold_512	189276
CYB5R1	ENSG00000159348	1	201197627	ENSG00000166394	11	7642902	ENSMUSG00000026456	1	136302589																ENSXETG00000007969	scaffold_512	189276
BTG2	ENSG00000159388	1	201541287	ENSG00000133639	12	91061030	ENSMUSG00000020423	1	135971442	ENSGALG00000003535	26	4934824													ENSXETG00000011838	scaffold_41	1055456
BTG2	ENSG00000159388	1	201541287	ENSG00000154640	21	17887844	ENSMUSG00000020423	1	135971442																ENSXETG00000011838	scaffold_41	1055456
BTG2	ENSG00000159388	1	201541287	ENSG00000137707	11	110843465	ENSMUSG00000020423	1	135971442																ENSXETG00000011838	scaffold_41	1055456
UROC1	ENSG00000159650	3	127682814				ENSMUSG00000034456	6	90283283	ENSGALG00000006306	12	10971241	ENSORLG00000001285	5	1874331	ENSGACG00000000824	scaffold_27	2259744	ENSDARG00000070394	6	39589125	ENSTRUG00000009136	scaffold_190	289704	ENSXETG00000011543	scaffold_353	925049
CHCHD6	ENSG00000159685	3	127905808	ENSG00000106554	7	132120170	ENSMUSG00000030086	6	89333154				ENSORLG00000016662	5	30937747	ENSGACG00000008196	groupXVII	7433586	ENSDARG00000003206	23	32813617	ENSTRUG00000004401	scaffold_318	199857	ENSXETG00000018684	scaffold_348	1094709
CHCHD6	ENSG00000159685	3	127905808													ENSGACG00000008196	groupXVII	7433586				ENSTRUG00000012780	scaffold_118	682597
KALRN	ENSG00000160145	3	125296275				ENSMUSG00000061751	16	33974344	ENSGALG00000011744	7	29152469	ENSORLG00000018205	21	30548068	ENSGACG00000008415	groupXVI	16576938				ENSTRUG00000008097	scaffold_149	387623
ITIH3	ENSG00000162267	3	52803824	ENSG00000055957	3	52786648	ENSMUSG00000006522	14	31721762	ENSGALG00000001697	12	775324	ENSORLG00000007760	5	14508988	ENSGACG00000009583	groupXVII	9731457	ENSDARG00000055036	11	2305613	ENSTRUG00000002488	scaffold_3161	75	ENSXETG00000006887	scaffold_1581	54104
ITIH3	ENSG00000162267	3	52803824	ENSG00000055955	3	52822046	ENSMUSG00000006522	14	31721762	ENSGALG00000001697	12	775324	ENSORLG00000007760	5	14508988	ENSGACG00000009583	groupXVII	9731457	ENSDARG00000055053	11	2321834	ENSTRUG00000013337	scaffold_116	757	ENSXETG00000006887	scaffold_1581	54104
ITIH3	ENSG00000162267	3	52803824	ENSG00000151655	10	7785242	ENSMUSG00000006522	14	31721762	ENSGALG00000001697	12	775324	ENSORLG00000007760	5	14508988	ENSGACG00000009583	groupXVII	9731457				ENSTRUG00000002666	scaffold_33	2462	ENSXETG00000006887	scaffold_1581	54104
ITIH3	ENSG00000162267	3	52803824							ENSGALG00000001697	12	775324				ENSGACG00000009596	groupXVII	9741040				ENSTRUG00000002488	scaffold_3161	75
ITIH3	ENSG00000162267	3	52803824							ENSGALG00000001697	12	775324				ENSGACG00000009596	groupXVII	9741040				ENSTRUG00000013337	scaffold_116	757
ITIH3	ENSG00000162267	3	52803824							ENSGALG00000001697	12	775324				ENSGACG00000009596	groupXVII	9741040				ENSTRUG00000002666	scaffold_33	2462
C1orf74	ENSG00000162757	1	208022284				ENSMUSG00000079144	1	194994243	ENSGALG00000001378	26	2988332	ENSORLG00000019928	ultracontig62	1370767	ENSGACG00000001498	scaffold_27	4291544	ENSDARG00000017657	6	27727630	ENSTRUG00000015205	scaffold_87	954251
KLHDC8A	ENSG00000162873	1	203572271	ENSG00000185909	3	49184072	ENSMUSG00000042115	1	134195203	ENSGALG00000000684	26	1890650	ENSORLG00000012126	5	24412183	ENSGACG00000010949	groupXVII	11300739	ENSDARG00000061000	11	36646709	ENSTRUG00000000103	scaffold_150	181538	ENSXETG00000000976	scaffold_41	3443477
PM20D1	ENSG00000162877	1	204063777				ENSMUSG00000042251	1	133693975	ENSGALG00000000724	26	2117142	ENSORLG00000013681	7	20938416	ENSGACG00000012521	groupXII	16504368	ENSDARG00000062096	23	15850369	ENSTRUG00000013196	scaffold_60	733295	ENSXETG00000005950	scaffold_962	220529
PM20D1	ENSG00000162877	1	204063777																ENSDARG00000037551	23	15877508
MAPKAPK2	ENSG00000162889	1	204924912				ENSMUSG00000016528	1	132950281
IL20	ENSG00000162891	1	205105322	ENSG00000142224	1	205038838	ENSMUSG00000026416	1	132803562				ENSORLG00000015719	5	28561087	ENSGACG00000000393	scaffold_27	768557	ENSDARG00000057371	Zv7_NA1656	1307	ENSTRUG00000004610	scaffold_79	341660
IL20	ENSG00000162891	1	205105322	ENSG00000162892	1	205137412	ENSMUSG00000026416	1	132803562				ENSORLG00000015719	5	28561087
IL24	ENSG00000162892	1	205137412	ENSG00000162891	1	205105322	ENSMUSG00000026420	1	132778651				ENSORLG00000015719	5	28561087	ENSGACG00000000393	scaffold_27	768557	ENSDARG00000057371	Zv7_NA1656	1307	ENSTRUG00000004610	scaffold_79	341660
IL24	ENSG00000162892	1	205137412	ENSG00000142224	1	205038838	ENSMUSG00000026420	1	132778651				ENSORLG00000015719	5	28561087
FAIM3	ENSG00000162894	1	205144354				ENSMUSG00000042474	1	132762249
PIGR	ENSG00000162896	1	205168495	ENSG00000162897	1	205198133	ENSMUSG00000026417	1	132723261	ENSGALG00000000919	26	2390697
PIGR	ENSG00000162896	1	205168495	ENSG00000167850	17	70048842	ENSMUSG00000026417	1	132723261
PIGR	ENSG00000162896	1	205168495	ENSG00000186407	17	70117621	ENSMUSG00000026417	1	132723261
PIGR	ENSG00000162896	1	205168495	ENSG00000178789	17	70028908	ENSMUSG00000026417	1	132723261
PIGR	ENSG00000162896	1	205168495	ENSG00000167851	17	69974117	ENSMUSG00000026417	1	132723261
PIGR	ENSG00000162896	1	205168495	ENSG00000186074	17	70202047	ENSMUSG00000026417	1	132723261
PIGR	ENSG00000162896	1	205168495	ENSG00000204345	17	70087099	ENSMUSG00000026417	1	132723261
FCAMR	ENSG00000162897	1	205198133	ENSG00000162896	1	205168495	ENSMUSG00000026415	1	132697479	ENSGALG00000000919	26	2390697
FCAMR	ENSG00000162897	1	205198133	ENSG00000167850	17	70048842	ENSMUSG00000026415	1	132697479
FCAMR	ENSG00000162897	1	205198133	ENSG00000186407	17	70117621	ENSMUSG00000026415	1	132697479
FCAMR	ENSG00000162897	1	205198133	ENSG00000178789	17	70028908	ENSMUSG00000026415	1	132697479
FCAMR	ENSG00000162897	1	205198133	ENSG00000167851	17	69974117	ENSMUSG00000026415	1	132697479
FCAMR	ENSG00000162897	1	205198133	ENSG00000186074	17	70202047	ENSMUSG00000026415	1	132697479
FCAMR	ENSG00000162897	1	205198133	ENSG00000204345	17	70087099	ENSMUSG00000026415	1	132697479
HIPK1	ENSG00000163349	1	114203267				ENSMUSG00000008730	3	103543738	ENSGALG00000001939	26	3606173													ENSXETG00000001698	scaffold_169	861456
LMOD1	ENSG00000163431	1	200130352				ENSMUSG00000048096	1	137221390
ELF3	ENSG00000163435	1	200243696	ENSG00000135373	11	34599244	ENSMUSG00000003051	1	137150158	ENSGALG00000000616	26	316907				ENSGACG00000011673	groupXVII	13179867				ENSTRUG00000009164	scaffold_161	617157
ELF3	ENSG00000163435	1	200243696	ENSG00000135374	11	34456918	ENSMUSG00000003051	1	137150158
ELF3	ENSG00000163435	1	200243696	ENSG00000163497	2	219554053	ENSMUSG00000003051	1	137150158
ELF3	ENSG00000163435	1	200243696	ENSG00000134954	11	127833874	ENSMUSG00000003051	1	137150158
ELF3	ENSG00000163435	1	200243696	ENSG00000171656	3	187246804	ENSMUSG00000003051	1	137150158
ELF3	ENSG00000163435	1	200243696	ENSG00000157557	21	39099101	ENSMUSG00000003051	1	137150158
ELF3	ENSG00000163435	1	200243696	ENSG00000006468	7	13897379	ENSMUSG00000003051	1	137150158
ELF3	ENSG00000163435	1	200243696	ENSG00000175832	17	38960738	ENSMUSG00000003051	1	137150158
ELF3	ENSG00000163435	1	200243696	ENSG00000157554	21	38673819	ENSMUSG00000003051	1	137150158
ELF3	ENSG00000163435	1	200243696	ENSG00000151702	11	128069199	ENSMUSG00000003051	1	137150158
ELF3	ENSG00000163435	1	200243696	ENSG00000154727	21	26028752	ENSMUSG00000003051	1	137150158
ELF3	ENSG00000163435	1	200243696	ENSG00000172018	1	155328460	ENSMUSG00000003051	1	137150158
ELF3	ENSG00000163435	1	200243696	ENSG00000105722	19	47443564	ENSMUSG00000003051	1	137150158
ELF3	ENSG00000163435	1	200243696	ENSG00000117036	1	155361257	ENSMUSG00000003051	1	137150158
TMEM183A	ENSG00000163444	1	201243157				ENSMUSG00000042305	1	136242674	ENSGALG00000000223	26	905314	ENSORLG00000015880	5	29166807	ENSGACG00000000357	scaffold_27	291025	ENSDARG00000044899	11	19302727	ENSTRUG00000000580	scaffold_79	12508	ENSXETG00000002408	scaffold_169	1424488
ADORA1	ENSG00000163485	1	201326405	ENSG00000128271	22	22996866	ENSMUSG00000042429	1	136095800	ENSGALG00000000168	26	974224	ENSORLG00000006349	7	11042093	ENSGACG00000008072	groupXII	10258103	ENSDARG00000070056	11	42666340	ENSTRUG00000016343	scaffold_66	1318717	ENSXETG00000001702	scaffold_169	1164381
ADORA1	ENSG00000163485	1	201326405	ENSG00000170425	17	15788956	ENSMUSG00000042429	1	136095800	ENSGALG00000000168	26	974224	ENSORLG00000006349	7	11042093	ENSGACG00000008072	groupXII	10258103				ENSTRUG00000005994	scaffold_169	142739	ENSXETG00000001702	scaffold_169	1164381
ADORA1	ENSG00000163485	1	201326405	ENSG00000128271	22	22996866	ENSMUSG00000042429	1	136095800	ENSGALG00000000168	26	974224	ENSORLG00000016055	5	29468787	ENSGACG00000000302	scaffold_27	36048				ENSTRUG00000016343	scaffold_66	1318717	ENSXETG00000001702	scaffold_169	1164381
ADORA1	ENSG00000163485	1	201326405	ENSG00000170425	17	15788956	ENSMUSG00000042429	1	136095800	ENSGALG00000000168	26	974224	ENSORLG00000016055	5	29468787	ENSGACG00000000302	scaffold_27	36048				ENSTRUG00000005994	scaffold_169	142739	ENSXETG00000001702	scaffold_169	1164381
SRGAP2	ENSG00000163486	1	204582820				ENSMUSG00000026425	1	133181828	ENSGALG00000000816	26	2199414													ENSXETG00000023687	scaffold_629	520673
NFASC	ENSG00000163531	1	203064446				ENSMUSG00000026442	1	134466568	ENSGALG00000000644	26	1726351
NUAK2	ENSG00000163545	1	203537816				ENSMUSG00000009772	1	134212714
ZNF148	ENSG00000163848	3	126427205				ENSMUSG00000022811	16	33380922	ENSGALG00000012049	7	29632305	ENSORLG00000015950	21	20330435				ENSDARG00000055106	9	32865111	ENSTRUG00000006270	scaffold_182	274750	ENSXETG00000023383	scaffold_1036	15049
GPR175	ENSG00000163870	3	128774620				ENSMUSG00000002871	6	88852245	ENSGALG00000006047	12	10007989	ENSORLG00000016658	5	30869160	ENSGACG00000008190	groupXVII	7427411	ENSDARG00000054930	6	4311912	ENSTRUG00000004789	scaffold_318	219600	ENSXETG00000002058	scaffold_44	3261670
KLF15	ENSG00000163884	3	127544191				ENSMUSG00000030087	6	90412583
CCDC37	ENSG00000163885	3	127596472				ENSMUSG00000048794	6	90353738	ENSGALG00000006263	12	10949016							ENSDARG00000038538	6	46870523				ENSXETG00000011548	scaffold_353	964855
RPN1	ENSG00000163902	3	129821503				ENSMUSG00000030062	6	88034514	ENSGALG00000005907	12	9407556	ENSORLG00000007728	5	14414202	ENSGACG00000009623	groupXVII	9819139	ENSDARG00000059323	11	2584345	ENSTRUG00000013744	scaffold_116	73247	ENSXETG00000016175	scaffold_44	2476202
IFT122	ENSG00000163913	3	130641658				ENSMUSG00000030323	6	115803488	ENSGALG00000008452	12	20128530	ENSORLG00000011039	7	17432739				ENSDARG00000067587	Zv7_NA3252	32	ENSTRUG00000010146	scaffold_180	433678	ENSXETG00000001463	scaffold_196	1590292
RHO	ENSG00000163914	3	130730172	ENSG00000128617	7	128199783	ENSMUSG00000030324	6	115881945	ENSGALG00000020745	12	20163795	ENSORLG00000010599	7	17099102				ENSDARG00000046115	8	55480095	ENSTRUG00000004527	scaffold_527	78217	ENSXETG00000001465	scaffold_196	1637639
RHO	ENSG00000163914	3	130730172	ENSG00000166160	X	153138479	ENSMUSG00000030324	6	115881945				ENSORLG00000010599	7	17099102										ENSXETG00000001465	scaffold_196	1637639
RHO	ENSG00000163914	3	130730172	ENSG00000147380	X	153101348	ENSMUSG00000030324	6	115881945				ENSORLG00000010599	7	17099102										ENSXETG00000001465	scaffold_196	1637639
RHO	ENSG00000163914	3	130730172	ENSG00000102076	X	153062939	ENSMUSG00000030324	6	115881945				ENSORLG00000010599	7	17099102										ENSXETG00000001465	scaffold_196	1637639
RHO	ENSG00000163914	3	130730172	ENSG00000054277	1	239823075	ENSMUSG00000030324	6	115881945				ENSORLG00000010599	7	17099102										ENSXETG00000001465	scaffold_196	1637639
BAP1	ENSG00000163930	3	52410069	ENSG00000116750	1	191251512	ENSMUSG00000021901	14	32064675	ENSGALG00000004366	12	2932162	ENSORLG00000002293	5	3324949	ENSGACG00000001560	scaffold_27	4507396	ENSDARG00000063051	22	8198386	ENSTRUG00000013867	scaffold_87	752110	ENSXETG00000000091	scaffold_159	398705
SFMBT1	ENSG00000163935	3	52913668	ENSG00000198879	10	7244255	ENSMUSG00000006527	14	31528035	ENSGALG00000001753	12	849933	ENSORLG00000007813	5	14568187	ENSGACG00000009541	groupXVII	9706190	ENSDARG00000044915	11	17521781	ENSTRUG00000004422	scaffold_33	19345
SFMBT1	ENSG00000163935	3	52913668	ENSG00000100395	22	39931259	ENSMUSG00000006527	14	31528035				ENSORLG00000007813	5	14568187
SFMBT1	ENSG00000163935	3	52913668	ENSG00000011258	17	46609785	ENSMUSG00000006527	14	31528035				ENSORLG00000007813	5	14568187
SFMBT1	ENSG00000163935	3	52913668	ENSG00000185513	20	41576467	ENSMUSG00000006527	14	31528035				ENSORLG00000007813	5	14568187
SFMBT1	ENSG00000163935	3	52913668	ENSG00000154655	18	5944705	ENSMUSG00000006527	14	31528035				ENSORLG00000007813	5	14568187
SFMBT1	ENSG00000163935	3	52913668	ENSG00000198945	6	130381427	ENSMUSG00000006527	14	31528035				ENSORLG00000007813	5	14568187
SFMBT1	ENSG00000163935	3	52913668	ENSG00000010803	1	41265461	ENSMUSG00000006527	14	31528035				ENSORLG00000007813	5	14568187
SFMBT1	ENSG00000163935	3	52913668	ENSG00000102098	X	18167355	ENSMUSG00000006527	14	31528035				ENSORLG00000007813	5	14568187
SFMBT1	ENSG00000163935	3	52913668	ENSG00000146285	6	108130060	ENSMUSG00000006527	14	31528035				ENSORLG00000007813	5	14568187
GNL3	ENSG00000163938	3	52694976	ENSG00000130119	X	54570464	ENSMUSG00000042354	14	31825620	ENSGALG00000001613	12	733975	ENSORLG00000016030	5	29352819	ENSGACG00000000309	scaffold_27	84627	ENSDARG00000006219	11	2658807	ENSTRUG00000005552	scaffold_169	123274
GNL3	ENSG00000163938	3	52694976	ENSG00000215032	5	60205418	ENSMUSG00000042354	14	31825620				ENSORLG00000016030	5	29352819
PBRM1	ENSG00000163939	3	52554423				ENSMUSG00000042323	14	31832324	ENSGALG00000001590	12	674443	ENSORLG00000000583	5	807766	ENSGACG00000000980	scaffold_27	2838630	ENSDARG00000044186	6	33249135	ENSTRUG00000006061	scaffold_87	118571	ENSXETG00000013671	scaffold_1084	59428
PBRM1	ENSG00000163939	3	52554423							ENSGALG00000001590	12	674443				ENSGACG00000000980	scaffold_27	2838630				ENSTRUG00000005335	scaffold_56	249180
ARHGEF3	ENSG00000163947	3	56736489				ENSMUSG00000021895	14	28051225	ENSGALG00000005481	12	8665324	ENSORLG00000017402	5	33648388	ENSGACG00000003871	groupXVII	1308549	ENSDARG00000013834	22	36494544				ENSXETG00000000921	scaffold_553	607388
CDC25A	ENSG00000164045	3	48173674	ENSG00000101224	20	3724401	ENSMUSG00000032477	9	109778083	ENSGALG00000004934	2	471971	ENSORLG00000018198	22	26046729	ENSGACG00000004851	groupXV	1206561	ENSDARG00000010792	13	18501613	ENSTRUG00000017584	scaffold_338	82173	ENSXETG00000021310	scaffold_1020	68003
CDC25A	ENSG00000164045	3	48173674	ENSG00000158402	5	137648858	ENSMUSG00000032477	9	109778083				ENSORLG00000018198	22	26046729										ENSXETG00000021310	scaffold_1020	68003
CAMP	ENSG00000164047	3	48239866				ENSMUSG00000038357	9	109749901
FBXW12	ENSG00000164049	3	48388713				ENSMUSG00000061701	9	109119946
FBXW12	ENSG00000164049	3	48388713				ENSMUSG00000047237	9	109041968
FBXW12	ENSG00000164049	3	48388713				ENSMUSG00000074059	9	109579246
FBXW12	ENSG00000164049	3	48388713				ENSMUSG00000074062	9	109334833
FBXW12	ENSG00000164049	3	48388713				ENSMUSG00000059547	9	109620080
FBXW12	ENSG00000164049	3	48388713				ENSMUSG00000074061	9	109381089
FBXW12	ENSG00000164049	3	48388713				ENSMUSG00000049314	9	109081741
FBXW12	ENSG00000164049	3	48388713				ENSMUSG00000062275	9	109503631
FBXW12	ENSG00000164049	3	48388713				ENSMUSG00000070324	9	109280925
FBXW12	ENSG00000164049	3	48388713				ENSMUSG00000074060	9	109455116
FBXW12	ENSG00000164049	3	48388713				ENSMUSG00000054087	9	109173639
FBXW12	ENSG00000164049	3	48388713				ENSMUSG00000079284	9	109225679
PLXNB1	ENSG00000164050	3	48420265				ENSMUSG00000053646	9	108998106
CCDC51	ENSG00000164051	3	48448174				ENSMUSG00000025645	9	108985007	ENSGALG00000006465	12	11567083	ENSORLG00000019089	scaffold3784	5205	ENSGACG00000003571	groupXVII	837614	ENSDARG00000058828	22	3190820	ENSTRUG00000012984	scaffold_538	39791
TREX1	ENSG00000164053	3	48463141				ENSMUSG00000025646	9	108962263	ENSGALG00000004670	12	3496374													ENSXETG00000020928	scaffold_88	2158316
SCOTIN	ENSG00000164054	3	48484201				ENSMUSG00000025647	9	108941120	ENSGALG00000004661	12	3482414
BSN	ENSG00000164061	3	49566926				ENSMUSG00000032589	9	107998354	ENSGALG00000001849	12	2324534	ENSORLG00000002686	7	5971799	ENSGACG00000001561	scaffold_27	4520285				ENSTRUG00000013807	scaffold_87	707118	ENSXETG00000012785	scaffold_215	335057
BSN	ENSG00000164061	3	49566926				ENSMUSG00000032589	9	107998354	ENSGALG00000001849	12	2324534	ENSORLG00000002312	5	3345702	ENSGACG00000005627	groupXII	6613631				ENSTRUG00000013807	scaffold_87	707118	ENSXETG00000012785	scaffold_215	335057
APEH	ENSG00000164062	3	49686439				ENSMUSG00000032590	9	107987748	ENSGALG00000002784	12	2310935	ENSORLG00000008887	7	14492101	ENSGACG00000010172	groupXII	12743186	ENSDARG00000008703	8	52485137	ENSTRUG00000008371	scaffold_54	262025	ENSXETG00000005945	scaffold_215	1062124
APEH	ENSG00000164062	3	49686439							ENSGALG00000002784	12	2310935				ENSGACG00000005838	groupXII	7195142	ENSDARG00000055970	8	24843714	ENSTRUG00000008371	scaffold_54	262025
RNF123	ENSG00000164068	3	49701974				ENSMUSG00000041528	9	107954008	ENSGALG00000002486	12	2178664	ENSORLG00000010855	5	19618678	ENSGACG00000003027	groupXVII	27328	ENSDARG00000031269	22	32389433				ENSXETG00000005952	scaffold_215	1113355
CAMKV	ENSG00000164076	3	49870426				ENSMUSG00000032936	9	107838251				ENSORLG00000003516	5	5969827	ENSGACG00000010570	groupXVII	10814249	ENSDARG00000027963	6	29441876	ENSTRUG00000014152	scaffold_79	864207	ENSXETG00000007311	scaffold_159	1915474
CAMKV	ENSG00000164076	3	49870426				ENSMUSG00000032936	9	107838251				ENSORLG00000014299	5	27241124	ENSGACG00000010570	groupXVII	10814249	ENSDARG00000005141	11	33375941	ENSTRUG00000010503	scaffold_56	494828	ENSXETG00000007311	scaffold_159	1915474
CAMKV	ENSG00000164076	3	49870426													ENSGACG00000011998	groupXVII	14359283				ENSTRUG00000014152	scaffold_79	864207
CAMKV	ENSG00000164076	3	49870426													ENSGACG00000011998	groupXVII	14359283				ENSTRUG00000010503	scaffold_56	494828
MON1A	ENSG00000164077	3	49921312	ENSG00000103111	16	75782337	ENSMUSG00000032583	9	107790513	ENSGALG00000002919	12	2418484	ENSORLG00000014273	5	27142617	ENSGACG00000012037	groupXVII	14438209	ENSDARG00000014870	11	33185257	ENSTRUG00000013941	scaffold_79	812623	ENSXETG00000007305	scaffold_159	2111672
MST1R	ENSG00000164078	3	49899444				ENSMUSG00000032584	9	107809220
RAD54L2	ENSG00000164080	3	51550636				ENSMUSG00000040661	9	106590413	ENSGALG00000003243	12	2490213	ENSORLG00000002714	7	6137157	ENSGACG00000005642	groupXII	6730343	ENSDARG00000063031	22	8223868	ENSTRUG00000011066	scaffold_54	625292
RAD54L2	ENSG00000164080	3	51550636				ENSMUSG00000040661	9	106590413	ENSGALG00000003243	12	2490213	ENSORLG00000002276	5	3305521	ENSGACG00000005642	groupXII	6730343				ENSTRUG00000013962	scaffold_87	761224
RAD54L2	ENSG00000164080	3	51550636							ENSGALG00000003243	12	2490213				ENSGACG00000001558	scaffold_27	4496795				ENSTRUG00000011066	scaffold_54	625292
RAD54L2	ENSG00000164080	3	51550636							ENSGALG00000003243	12	2490213				ENSGACG00000001558	scaffold_27	4496795				ENSTRUG00000013962	scaffold_87	761224
TEX264	ENSG00000164081	3	51680319				ENSMUSG00000040813	9	106561084	ENSGALG00000003832	12	2704881	ENSORLG00000000768	5	1244496	ENSGACG00000000897	scaffold_27	2548741	ENSDARG00000044249	6	28999344	ENSTRUG00000003737	scaffold_190	37683
TEX264	ENSG00000164081	3	51680319							ENSGALG00000003832	12	2704881				ENSGACG00000010452	groupXVII	10702636				ENSTRUG00000003737	scaffold_190	37683
GRM2	ENSG00000164082	3	51716148	ENSG00000198822	7	86111160				ENSGALG00000003839	12	2731391	ENSORLG00000003328	5	5573570	ENSGACG00000010427	groupXVII	10663782	ENSDARG00000004150	6	28905381	ENSTRUG00000003231	scaffold_190	16975
GRM2	ENSG00000164082	3	51716148	ENSG00000124493	6	34097607				ENSGALG00000003839	12	2731391	ENSORLG00000003328	5	5573570	ENSGACG00000010427	groupXVII	10663782	ENSDARG00000007195	11	34190078	ENSTRUG00000007956	scaffold_56	356682
GRM2	ENSG00000164082	3	51716148	ENSG00000196277	3	6878075				ENSGALG00000003839	12	2731391	ENSORLG00000003328	5	5573570	ENSGACG00000000898	scaffold_27	2607002				ENSTRUG00000003231	scaffold_190	16975
GRM2	ENSG00000164082	3	51716148	ENSG00000179603	7	125865888				ENSGALG00000003839	12	2731391	ENSORLG00000003328	5	5573570	ENSGACG00000000898	scaffold_27	2607002				ENSTRUG00000007956	scaffold_56	356682
GRM2	ENSG00000164082	3	51716148	ENSG00000113262	5	178324702							ENSORLG00000003328	5	5573570
GRM2	ENSG00000164082	3	51716148	ENSG00000173612	6	117219941							ENSORLG00000003328	5	5573570
GRM2	ENSG00000164082	3	51716148	ENSG00000198822	7	86111160							ENSORLG00000000763	5	1186440
GRM2	ENSG00000164082	3	51716148	ENSG00000124493	6	34097607							ENSORLG00000000763	5	1186440
GRM2	ENSG00000164082	3	51716148	ENSG00000196277	3	6878075							ENSORLG00000000763	5	1186440
GRM2	ENSG00000164082	3	51716148	ENSG00000179603	7	125865888							ENSORLG00000000763	5	1186440
GRM2	ENSG00000164082	3	51716148	ENSG00000113262	5	178324702							ENSORLG00000000763	5	1186440
GRM2	ENSG00000164082	3	51716148	ENSG00000173612	6	117219941							ENSORLG00000000763	5	1186440
DUSP7	ENSG00000164086	3	52059444	ENSG00000139318	12	88265970	ENSMUSG00000053716	9	106270963	ENSGALG00000001447	12	199683	ENSORLG00000004762	5	8540162	ENSGACG00000007023	groupXVII	5803966	ENSDARG00000032738	11	1535776	ENSTRUG00000007779	scaffold_77	273270
DUSP7	ENSG00000164086	3	52059444	ENSG00000130829	X	152561182	ENSMUSG00000053716	9	106270963	ENSGALG00000001447	12	199683	ENSORLG00000004762	5	8540162	ENSGACG00000007023	groupXVII	5803966				ENSTRUG00000005298	scaffold_180	69348
DUSP7	ENSG00000164086	3	52059444	ENSG00000139318	12	88265970	ENSMUSG00000053716	9	106270963	ENSGALG00000001447	12	199683	ENSORLG00000011642	7	18083107	ENSGACG00000015141	scaffold_68	521383				ENSTRUG00000007779	scaffold_77	273270
DUSP7	ENSG00000164086	3	52059444	ENSG00000130829	X	152561182	ENSMUSG00000053716	9	106270963	ENSGALG00000001447	12	199683	ENSORLG00000011642	7	18083107	ENSGACG00000015141	scaffold_68	521383				ENSTRUG00000005298	scaffold_180	69348
WDR51A	ENSG00000164087	3	52084310	ENSG00000139323	12	88337636	ENSMUSG00000023345	9	106183643	ENSGALG00000001444	12	71463	ENSORLG00000004778	5	8559957	ENSGACG00000007015	groupXVII	5767361				ENSTRUG00000007900	scaffold_77	287276	ENSXETG00000010813	scaffold_881	181647
PPM1M	ENSG00000164088	3	52255226	ENSG00000111110	12	61324029	ENSMUSG00000020253	9	106096503	ENSGALG00000003997	12	2790933
PPM1M	ENSG00000164088	3	52255226	ENSG00000155367	1	113054139	ENSMUSG00000020253	9	106096503
PPM1M	ENSG00000164088	3	52255226	ENSG00000175175	17	54188231	ENSMUSG00000020253	9	106096503
PPM1M	ENSG00000164088	3	52255226	ENSG00000100034	22	20603793	ENSMUSG00000020253	9	106096503
PPM1M	ENSG00000164088	3	52255226	ENSG00000100614	14	59782223	ENSMUSG00000020253	9	106096503
PPM1M	ENSG00000164088	3	52255226	ENSG00000138032	2	44249504	ENSMUSG00000020253	9	106096503
PPM1M	ENSG00000164088	3	52255226	ENSG00000177886	19	50693705	ENSMUSG00000020253	9	106096503
WDR82	ENSG00000164091	3	52263478	ENSG00000221814	3	52237670	ENSMUSG00000020257	9	106073260	ENSGALG00000003977	12	2770690	ENSORLG00000003864	5	6649997	ENSGACG00000001254	scaffold_27	3556832	ENSDARG00000014083	6	28306464	ENSTRUG00000013777	scaffold_56	831762	ENSXETG00000002763	scaffold_159	323550
WDR82	ENSG00000164091	3	52263478	ENSG00000151239	12	42473795	ENSMUSG00000020257	9	106073260				ENSORLG00000003864	5	6649997										ENSXETG00000002763	scaffold_159	323550
NUDT5	ENSG00000165609	10	12248508				ENSMUSG00000025817	2	5766339	ENSGALG00000013967	1	6509415	ENSORLG00000020802	ultracontig269	301494	ENSGACG00000019169	groupIV	22113927	ENSDARG00000003630	4	5750240				ENSXETG00000021953	scaffold_11	5576413
NUDT5	ENSG00000165609	10	12248508							ENSGALG00000014039	Un_random	44630352				ENSGACG00000019169	groupIV	22113927
C10orf49	ENSG00000165623	10	13303775				ENSMUSG00000026668	2	4897227				ENSORLG00000003954	6	8562587	ENSGACG00000004488	groupXIX	6207951	ENSDARG00000005485	25	5153844	ENSTRUG00000016930	scaffold_2	3722067	ENSXETG00000009114	scaffold_138	381894
C10orf49	ENSG00000165623	10	13303775				ENSMUSG00000026668	2	4897227				ENSORLG00000020787	ultracontig269	24313	ENSGACG00000004488	groupXIX	6207951	ENSDARG00000027799	4	5777018	ENSTRUG00000010125	scaffold_168	402370	ENSXETG00000009114	scaffold_138	381894
C10orf49	ENSG00000165623	10	13303775													ENSGACG00000019153	groupIV	22033290				ENSTRUG00000016930	scaffold_2	3722067
C10orf49	ENSG00000165623	10	13303775													ENSGACG00000019153	groupIV	22033290				ENSTRUG00000010125	scaffold_168	402370
C10orf30	ENSG00000165626	10	13520507				ENSMUSG00000048186	2	4638880	ENSGALG00000006682	1	7069061	ENSORLG00000010267	6	15691285	ENSGACG00000012275	groupXIX	15690200	ENSDARG00000063186	18	7116550	ENSTRUG00000011410	scaffold_30	805569	ENSXETG00000009117	scaffold_138	486069
ATP5C1	ENSG00000165629	10	7870099				ENSMUSG00000025781	2	9977643	ENSGALG00000006753	Un_random	51247747	ENSORLG00000017134	23	22747770	ENSGACG00000020109	groupIV	32590582	ENSDARG00000045514	4	21500447	ENSTRUG00000010586	scaffold_21	860708	ENSXETG00000001868	scaffold_11	4157670
PRPF18	ENSG00000165630	10	13668945				ENSMUSG00000039449	2	4543219	ENSGALG00000006671	1	7145911	ENSORLG00000010293	6	15696179	ENSGACG00000012232	groupXIX	15682531	ENSDARG00000058306	18	7107202	ENSTRUG00000011278	scaffold_30	799457	ENSXETG00000024057	scaffold_14	2435777
TAF3	ENSG00000165632	10	7900507				ENSMUSG00000025782	2	9836181	ENSGALG00000006731	1	4177064	ENSORLG00000003878	6	8465546	ENSGACG00000004409	groupXIX	6145672	ENSDARG00000045513	4	21411838	ENSTRUG00000016902	scaffold_2	3671179	ENSXETG00000001869	scaffold_11	4177768
PTER	ENSG00000165983	10	16518970				ENSMUSG00000026730	2	12845668	ENSGALG00000008728	2	20062984	ENSORLG00000017708	17	29690829	ENSGACG00000017282	groupIII	13432276	ENSDARG00000063375	2	1604681	ENSTRUG00000011495	scaffold_68	662825	ENSXETG00000007448	scaffold_437	680582
PTER	ENSG00000165983	10	16518970							ENSGALG00000008728	2	20062984				ENSGACG00000017284	groupIII	13435947				ENSTRUG00000011495	scaffold_68	662825
C1QL3	ENSG00000165985	10	16595748	ENSG00000131094	17	40392588	ENSMUSG00000049630	2	12923514	ENSGALG00000008723	2	20055911	ENSORLG00000019417	ultracontig236	1217622	ENSGACG00000017280	groupIII	13429885	ENSDARG00000010350	24	30345866				ENSXETG00000007450	scaffold_437	648265
C1QL3	ENSG00000165985	10	16595748	ENSG00000144119	2	119630289	ENSMUSG00000049630	2	12923514				ENSORLG00000019417	ultracontig236	1217622				ENSDARG00000036483	2	1622980				ENSXETG00000007450	scaffold_437	648265
C1QL3	ENSG00000165985	10	16595748	ENSG00000186897	12	48012461	ENSMUSG00000049630	2	12923514				ENSORLG00000019417	ultracontig236	1217622										ENSXETG00000007450	scaffold_437	648265
C1QL3	ENSG00000165985	10	16595748	ENSG00000131094	17	40392588	ENSMUSG00000049630	2	12923514				ENSORLG00000017709	17	29698772										ENSXETG00000007450	scaffold_437	648265
C1QL3	ENSG00000165985	10	16595748	ENSG00000144119	2	119630289	ENSMUSG00000049630	2	12923514				ENSORLG00000017709	17	29698772										ENSXETG00000007450	scaffold_437	648265
C1QL3	ENSG00000165985	10	16595748	ENSG00000186897	12	48012461	ENSMUSG00000049630	2	12923514				ENSORLG00000017709	17	29698772										ENSXETG00000007450	scaffold_437	648265
PTPLA	ENSG00000165996	10	17671971	ENSG00000206527	3	124693087	ENSMUSG00000063275	2	13948458	ENSGALG00000008659	2	19612508	ENSORLG00000011009	20	18430930	ENSGACG00000004096	groupXXI	9461934	ENSDARG00000022633	7	53777441	ENSTRUG00000007061	scaffold_260	29334	ENSXETG00000007468	scaffold_437	236569
OPN1MW2	ENSG00000166160	10	153138479	ENSG00000147380	X	153101348	ENSMUSG00000031394	X	71372803				ENSORLG00000014088	5	27015469	ENSGACG00000010287	groupXVII	10627091	ENSDARG00000044862	11	22704859	ENSTRUG00000013052	scaffold_79	748856	ENSXETG00000014236	scaffold_275	208535
OPN1MW2	ENSG00000166160	10	153138479	ENSG00000102076	X	153062939	ENSMUSG00000031394	X	71372803				ENSORLG00000014088	5	27015469				ENSDARG00000044861	11	22708315				ENSXETG00000014236	scaffold_275	208535
OPN1MW2	ENSG00000166160	10	153138479	ENSG00000163914	3	130730172	ENSMUSG00000031394	X	71372803				ENSORLG00000014088	5	27015469										ENSXETG00000014236	scaffold_275	208535
OPN1MW2	ENSG00000166160	10	153138479	ENSG00000128617	7	128199783	ENSMUSG00000031394	X	71372803				ENSORLG00000014088	5	27015469										ENSXETG00000014236	scaffold_275	208535
OPN1MW2	ENSG00000166160	10	153138479	ENSG00000054277	1	239823075	ENSMUSG00000031394	X	71372803				ENSORLG00000014088	5	27015469										ENSXETG00000014236	scaffold_275	208535
OPN1MW2	ENSG00000166160	10	153138479	ENSG00000147380	X	153101348	ENSMUSG00000031394	X	71372803				ENSORLG00000014058	5	27005074										ENSXETG00000014236	scaffold_275	208535
OPN1MW2	ENSG00000166160	10	153138479	ENSG00000102076	X	153062939	ENSMUSG00000031394	X	71372803				ENSORLG00000014058	5	27005074										ENSXETG00000014236	scaffold_275	208535
OPN1MW2	ENSG00000166160	10	153138479	ENSG00000163914	3	130730172	ENSMUSG00000031394	X	71372803				ENSORLG00000014058	5	27005074										ENSXETG00000014236	scaffold_275	208535
OPN1MW2	ENSG00000166160	10	153138479	ENSG00000128617	7	128199783	ENSMUSG00000031394	X	71372803				ENSORLG00000014058	5	27005074										ENSXETG00000014236	scaffold_275	208535
OPN1MW2	ENSG00000166160	10	153138479	ENSG00000054277	1	239823075	ENSMUSG00000031394	X	71372803				ENSORLG00000014058	5	27005074										ENSXETG00000014236	scaffold_275	208535
GLYCTK	ENSG00000168237	3	52296912				ENSMUSG00000020258	9	106055191	ENSGALG00000004018	12	2823875	ENSORLG00000003875	5	6657187	ENSGACG00000001248	scaffold_27	3553481	ENSDARG00000060120	5	53524963	ENSTRUG00000013914	scaffold_56	841096
NT5DC2	ENSG00000168268	3	52533443	ENSG00000111696	12	102690219	ENSMUSG00000071547	14	31948039	ENSGALG00000001567	12	642508	ENSORLG00000014013	7	21484018	ENSGACG00000012314	groupXII	16098323	ENSDARG00000059646	8	22062762	ENSTRUG00000014116	scaffold_60	1081010	ENSXETG00000013678	scaffold_1084	117819
AC112215.3	ENSG00000168273	3	52545661				ENSMUSG00000058351	14	31902055	ENSGALG00000022663	12	668355	ENSORLG00000010275	7	16832769
MECP2	ENSG00000169057	X	152940218				ENSMUSG00000031393	X	71272167				ENSORLG00000020117	ultracontig90	2330995	ENSGACG00000000798	scaffold_141	50816	ENSDARG00000014218	8	1742468	ENSTRUG00000006419	scaffold_215	89033	ENSXETG00000014242	scaffold_275	247431
GP9	ENSG00000169704	3	130262335				ENSMUSG00000030054	6	87728130	ENSGALG00000005022	12	5318326
CNBP	ENSG00000169714	3	130371020	ENSG00000187969	X	73440750	ENSMUSG00000030057	6	87793076	ENSGALG00000005001	12	5253624	ENSORLG00000011453	7	17942036	ENSGACG00000000061	scaffold_99	41586	ENSDARG00000045776	Zv7_NA1092	18218	ENSTRUG00000007258	scaffold_180	136798	ENSXETG00000025147	scaffold_1095	168495
CNBP	ENSG00000169714	3	130371020																ENSDARG00000059405	Zv7_NA817	4513
CNBP	ENSG00000169714	3	130371020																ENSDARG00000070922	11	1838341
GPR37L1	ENSG00000170075	1	200358652	ENSG00000170775	7	124173352	ENSMUSG00000026424	1	137056829	ENSGALG00000000607	26	345149	ENSORLG00000002758	5	3980589	ENSGACG00000004094	groupXVII	1597704	ENSDARG00000006079	22	7529043	ENSTRUG00000013954	scaffold_54	1161902
GPR37L1	ENSG00000170075	1	200358652	ENSG00000170775	7	124173352	ENSMUSG00000026424	1	137056829	ENSGALG00000000607	26	345149	ENSORLG00000018276	ultracontig89	217959	ENSGACG00000004094	groupXVII	1597704	ENSDARG00000056774	8	19036315	ENSTRUG00000009206	scaffold_192	326171
GPR37L1	ENSG00000170075	1	200358652							ENSGALG00000000607	26	345149				ENSGACG00000000278	scaffold_114	200064				ENSTRUG00000013954	scaffold_54	1161902
GPR37L1	ENSG00000170075	1	200358652							ENSGALG00000000607	26	345149				ENSGACG00000000278	scaffold_114	200064				ENSTRUG00000009206	scaffold_192	326171
LRRN2	ENSG00000170382	1	202852921				ENSMUSG00000026443	1	134777190
SLC30A1	ENSG00000170385	1	209815006				ENSMUSG00000037434	1	193730646				ENSORLG00000012247	24	5882760	ENSGACG00000009913	groupXVIII	9564606	ENSDARG00000005463	20	15516429	ENSTRUG00000017999	scaffold_94	650849	ENSXETG00000014427	scaffold_108	1013146
SLC30A1	ENSG00000170385	1	209815006																ENSDARG00000053896	17	36331995
PFKFB3	ENSG00000170525	10	6226922	ENSG00000123836	1	205293243	ENSMUSG00000026773	2	11393062	ENSGALG00000006324	1	3379336	ENSORLG00000009391	23	2160901	ENSGACG00000019176	groupIV	22147684	ENSDARG00000001953	4	21787551	ENSTRUG00000010861	scaffold_168	461204	ENSXETG00000018121	scaffold_11	3653391
PFKFB3	ENSG00000170525	10	6226922	ENSG00000158571	X	54976315	ENSMUSG00000026773	2	11393062				ENSORLG00000009391	23	2160901										ENSXETG00000018121	scaffold_11	3653391
PFKFB3	ENSG00000170525	10	6226922	ENSG00000114268	3	48530130	ENSMUSG00000026773	2	11393062				ENSORLG00000009391	23	2160901										ENSXETG00000018121	scaffold_11	3653391
GLOD5	ENSG00000171433	X	48509178				ENSMUSG00000031163	X	7581327	ENSGALG00000007542	4	11435361	ENSORLG00000006138	10	13980633				ENSDARG00000071871	14	7284604	ENSTRUG00000001094	scaffold_2720	1583	ENSXETG00000011779	scaffold_198	1202503
GLOD5	ENSG00000171433	X	48509178				ENSMUSG00000031163	X	7581327	ENSGALG00000007542	4	11435361	ENSORLG00000006138	10	13980633							ENSTRUG00000009099	scaffold_126	808083	ENSXETG00000003255	scaffold_10235	305
GLOD5	ENSG00000171433	X	48509178							ENSGALG00000007542	4	11435361										ENSTRUG00000000314	scaffold_2816	74
GLOD5	ENSG00000171433	X	48509178							ENSGALG00000007542	4	11435361										ENSTRUG00000002204	scaffold_3399	6073
GLOD5	ENSG00000171433	X	48509178							ENSGALG00000007542	4	11435361										ENSTRUG00000018138	scaffold_7679	3450
SPACA5B	ENSG00000171478	X	47875014	ENSG00000171489	X	47748678	ENSMUSG00000037167	X	20645532										ENSDARG00000057789	24	22615244
SPACA5B	ENSG00000171478	X	47875014	ENSG00000161572	17	31285638	ENSMUSG00000037167	X	20645532
SPACA5B	ENSG00000171478	X	47875014	ENSG00000141316	17	28342995	ENSMUSG00000037167	X	20645532
SPACA5B	ENSG00000171478	X	47875014	ENSG00000151033	10	30940721	ENSMUSG00000037167	X	20645532
SPACA5B	ENSG00000171478	X	47875014	ENSG00000120563	10	29617996	ENSMUSG00000037167	X	20645532
SPACA5B	ENSG00000171478	X	47875014	ENSG00000157093	3	42413581	ENSMUSG00000037167	X	20645532
SPACA5B	ENSG00000171478	X	47875014	ENSG00000090382	12	68028401	ENSMUSG00000037167	X	20645532
SPACA5B	ENSG00000171478	X	47875014	ENSG00000167531	12	47247735	ENSMUSG00000037167	X	20645532
SPACA5	ENSG00000171489	X	47748678	ENSG00000171478	X	47875014	ENSMUSG00000037167	X	20645532										ENSDARG00000057789	24	22615244
SPACA5	ENSG00000171489	X	47748678	ENSG00000161572	17	31285638	ENSMUSG00000037167	X	20645532
SPACA5	ENSG00000171489	X	47748678	ENSG00000141316	17	28342995	ENSMUSG00000037167	X	20645532
SPACA5	ENSG00000171489	X	47748678	ENSG00000151033	10	30940721	ENSMUSG00000037167	X	20645532
SPACA5	ENSG00000171489	X	47748678	ENSG00000120563	10	29617996	ENSMUSG00000037167	X	20645532
SPACA5	ENSG00000171489	X	47748678	ENSG00000157093	3	42413581	ENSMUSG00000037167	X	20645532
SPACA5	ENSG00000171489	X	47748678	ENSG00000090382	12	68028401	ENSMUSG00000037167	X	20645532
SPACA5	ENSG00000171489	X	47748678	ENSG00000167531	12	47247735	ENSMUSG00000037167	X	20645532
LAMB2	ENSG00000172037	3	49133552				ENSMUSG00000052911	9	108382276	ENSGALG00000006802	12	11828110				ENSGACG00000004167	groupXII	3580206	ENSDARG00000002084	23	18041517	ENSTRUG00000002301	scaffold_220	8091	ENSXETG00000008622	scaffold_44	617722
USP19	ENSG00000172046	3	49120468	ENSG00000114316	3	49290003	ENSMUSG00000006676	9	108393079	ENSGALG00000006824	12	11854907	ENSORLG00000001685	7	4105717	ENSGACG00000004155	groupXII	3557195				ENSTRUG00000004736	scaffold_220	35481	ENSXETG00000008619	scaffold_44	680487
USP19	ENSG00000172046	3	49120468	ENSG00000135655	12	60940454	ENSMUSG00000006676	9	108393079				ENSORLG00000001685	7	4105717										ENSXETG00000008619	scaffold_44	680487
USP19	ENSG00000172046	3	49120468	ENSG00000102226	X	46977258	ENSMUSG00000006676	9	108393079				ENSORLG00000001685	7	4105717										ENSXETG00000008619	scaffold_44	680487
USP19	ENSG00000172046	3	49120468	ENSG00000036672	11	118732163	ENSMUSG00000006676	9	108393079				ENSORLG00000001685	7	4105717										ENSXETG00000008619	scaffold_44	680487
USP19	ENSG00000172046	3	49120468	ENSG00000124422	17	20843498	ENSMUSG00000006676	9	108393079				ENSORLG00000001685	7	4105717										ENSXETG00000008619	scaffold_44	680487
USP19	ENSG00000172046	3	49120468	ENSG00000180991	X	49531315	ENSMUSG00000006676	9	108393079				ENSORLG00000001685	7	4105717										ENSXETG00000008619	scaffold_44	680487
USP19	ENSG00000172046	3	49120468	ENSG00000136878	9	131637546	ENSMUSG00000006676	9	108393079				ENSORLG00000001685	7	4105717										ENSXETG00000008619	scaffold_44	680487
USP19	ENSG00000172046	3	49120468	ENSG00000077254	1	77934264	ENSMUSG00000006676	9	108393079				ENSORLG00000001685	7	4105717										ENSXETG00000008619	scaffold_44	680487
USP19	ENSG00000172046	3	49120468	ENSG00000185295	X	55529687	ENSMUSG00000006676	9	108393079				ENSORLG00000001685	7	4105717										ENSXETG00000008619	scaffold_44	680487
USP19	ENSG00000172046	3	49120468	ENSG00000109189	4	53155967	ENSMUSG00000006676	9	108393079				ENSORLG00000001685	7	4105717										ENSXETG00000008619	scaffold_44	680487
USP19	ENSG00000172046	3	49120468	ENSG00000152484	13	26538293	ENSMUSG00000006676	9	108393079				ENSORLG00000001685	7	4105717										ENSXETG00000008619	scaffold_44	680487
USP19	ENSG00000172046	3	49120468	ENSG00000115464	2	61268095	ENSMUSG00000006676	9	108393079				ENSORLG00000001685	7	4105717										ENSXETG00000008619	scaffold_44	680487
USP19	ENSG00000172046	3	49120468	ENSG00000187555	16	8893452	ENSMUSG00000006676	9	108393079				ENSORLG00000001685	7	4105717										ENSXETG00000008619	scaffold_44	680487
USP19	ENSG00000172046	3	49120468	ENSG00000124486	X	40829832	ENSMUSG00000006676	9	108393079				ENSORLG00000001685	7	4105717										ENSXETG00000008619	scaffold_44	680487
USP19	ENSG00000172046	3	49120468	ENSG00000114374	Y	13322554	ENSMUSG00000006676	9	108393079				ENSORLG00000001685	7	4105717										ENSXETG00000008619	scaffold_44	680487
USP19	ENSG00000172046	3	49120468	ENSG00000103194	16	83291050	ENSMUSG00000006676	9	108393079				ENSORLG00000001685	7	4105717										ENSXETG00000008619	scaffold_44	680487
USP19	ENSG00000172046	3	49120468	ENSG00000085982	2	234048905	ENSMUSG00000006676	9	108393079				ENSORLG00000001685	7	4105717										ENSXETG00000008619	scaffold_44	680487
USP19	ENSG00000172046	3	49120468	ENSG00000170242	11	11819546	ENSMUSG00000006676	9	108393079				ENSORLG00000001685	7	4105717										ENSXETG00000008619	scaffold_44	680487
USP19	ENSG00000172046	3	49120468	ENSG00000103404	16	22986804	ENSMUSG00000006676	9	108393079				ENSORLG00000001685	7	4105717										ENSXETG00000008619	scaffold_44	680487
QARS	ENSG00000172053	3	49108374				ENSMUSG00000032604	9	108410390	ENSGALG00000006853	12	11870308	ENSORLG00000010737	7	17196016	ENSGACG00000002887	groupXII	875642	ENSDARG00000010316	8	42637338				ENSXETG00000009351	scaffold_44	1260214
NME6	ENSG00000172113	3	48310595	ENSG00000112981	5	137478761	ENSMUSG00000032478	9	109735308	ENSGALG00000009772	1	96907	ENSORLG00000016272	24	13630759	ENSGACG00000010663	groupXVIII	10682926	ENSDARG00000016138	20	19668318	ENSTRUG00000007878	scaffold_72	321734	ENSXETG00000015714	scaffold_857	287305
TMCC1	ENSG00000172765	3	130849327	ENSG00000133069	1	203463661	ENSMUSG00000030126	6	115968636	ENSGALG00000008487	12	20260820	ENSORLG00000010939	7	17358442	ENSGACG00000002982	groupXII	1118299	ENSDARG00000060954	11	17611073	ENSTRUG00000011412	scaffold_180	511104	ENSXETG00000001473	scaffold_196	1749376
TMCC1	ENSG00000172765	3	130849327	ENSG00000057704	12	93486184	ENSMUSG00000030126	6	115968636	ENSGALG00000008487	12	20260820	ENSORLG00000010939	7	17358442	ENSGACG00000002982	groupXII	1118299				ENSTRUG00000012485	scaffold_87	486889	ENSXETG00000001473	scaffold_196	1749376
TMCC1	ENSG00000172765	3	130849327	ENSG00000133069	1	203463661	ENSMUSG00000030126	6	115968636	ENSGALG00000008487	12	20260820	ENSORLG00000002705	5	3927088	ENSGACG00000001644	scaffold_27	4804545				ENSTRUG00000011412	scaffold_180	511104	ENSXETG00000001473	scaffold_196	1749376
TMCC1	ENSG00000172765	3	130849327	ENSG00000057704	12	93486184	ENSMUSG00000030126	6	115968636	ENSGALG00000008487	12	20260820	ENSORLG00000002705	5	3927088	ENSGACG00000001644	scaffold_27	4804545				ENSTRUG00000012485	scaffold_87	486889	ENSXETG00000001473	scaffold_196	1749376
RAB43	ENSG00000172780	3	130289102	ENSG00000185051	16	45217817	ENSMUSG00000030055	6	87738847	ENSGALG00000005021	12	5297423							ENSDARG00000059404	11	1786031
RAB43	ENSG00000172780	3	130289102	ENSG00000146955	7	139753916	ENSMUSG00000030055	6	87738847
ADCY5	ENSG00000173175	3	124485481				ENSMUSG00000022840	16	35154963
TLR9	ENSG00000173366	3	52230138				ENSMUSG00000045322	9	106124950
IQCF1	ENSG00000173389	3	51818837	ENSG00000214681	3	51882891	ENSMUSG00000066383	9	106402323
IQCF1	ENSG00000173389	3	51818837	ENSG00000184345	3	51870685	ENSMUSG00000066383	9	106402323
IQCF1	ENSG00000173389	3	51818837	ENSG00000214686	3	51787691	ENSMUSG00000066383	9	106402323
DAG1	ENSG00000173402	3	49482569				ENSMUSG00000039952	9	108108289				ENSORLG00000010935	5	20779240	ENSGACG00000003062	groupXVII	379492	ENSDARG00000016153	22	32763436	ENSTRUG00000002580	scaffold_2682	4215	ENSXETG00000005928	scaffold_215	855949
DAG1	ENSG00000173402	3	49482569				ENSMUSG00000039952	9	108108289				ENSORLG00000009878	7	16536565	ENSGACG00000003062	groupXVII	379492				ENSTRUG00000007345	scaffold_75	861691	ENSXETG00000005928	scaffold_215	855949
DAG1	ENSG00000173402	3	49482569													ENSGACG00000002661	groupXII	444800				ENSTRUG00000002580	scaffold_2682	4215
DAG1	ENSG00000173402	3	49482569													ENSGACG00000002661	groupXII	444800				ENSTRUG00000007345	scaffold_75	861691
CCDC36	ENSG00000173421	3	49084173				ENSMUSG00000047220	9	108305973
MST1	ENSG00000173531	3	49696393	ENSG00000186715	1	16953992	ENSMUSG00000032591	9	107982767
GMPPB	ENSG00000173540	3	49733936				ENSMUSG00000070284	9	107951621	ENSGALG00000002500	12	2219713	ENSORLG00000017452	5	33763962	ENSGACG00000003924	groupXVII	1387861	ENSDARG00000017658	22	36597034	ENSTRUG00000005517	scaffold_565	21171	ENSXETG00000005954	scaffold_215	1163302
MUC13	ENSG00000173702	3	126106979				ENSMUSG00000022824	16	33794123
HEG1	ENSG00000173706	3	126167244				ENSMUSG00000075254	16	33725542	ENSGALG00000011813	7	29541835	ENSORLG00000015956	21	20375904	ENSGACG00000006605	groupXVI	12885812							ENSXETG00000023380	scaffold_1783	2534
NET1	ENSG00000173848	10	5444518				ENSMUSG00000021215	13	3881811
CD34	ENSG00000174059	1	206116942				ENSMUSG00000016494	1	196765080
SLC26A9	ENSG00000174502	1	204148799				ENSMUSG00000042268	1	133640599	ENSGALG00000000745	26	2131520				ENSGACG00000011000	groupXII	13919339							ENSXETG00000005947	scaffold_962	173014
MFSD4	ENSG00000174514	1	203804785				ENSMUSG00000059149	1	133923205	ENSGALG00000000695	26	1986679	ENSORLG00000013728	7	20968757	ENSGACG00000012498	groupXII	16486107	ENSDARG00000023768	11	37587580	ENSTRUG00000013327	scaffold_60	744044	ENSXETG00000000985	scaffold_41	3664739
MFSD4	ENSG00000174514	1	203804785				ENSMUSG00000059149	1	133923205	ENSGALG00000000695	26	1986679	ENSORLG00000012208	5	24666766	ENSGACG00000012498	groupXII	16486107	ENSDARG00000008263	23	15959729	ENSTRUG00000000083	scaffold_150	97108	ENSXETG00000000985	scaffold_41	3664739
MFSD4	ENSG00000174514	1	203804785							ENSGALG00000000695	26	1986679				ENSGACG00000010962	groupXVII	11418851				ENSTRUG00000013327	scaffold_60	744044
MFSD4	ENSG00000174514	1	203804785							ENSGALG00000000695	26	1986679				ENSGACG00000010962	groupXVII	11418851				ENSTRUG00000000083	scaffold_150	97108
TMEM81	ENSG00000174529	1	203318880				ENSMUSG00000048174	1	134402807	ENSGALG00000000656	26	1809120
GOLT1A	ENSG00000174567	1	202433911	ENSG00000111711	12	21546016	ENSMUSG00000041717	1	135206400
CCDC14	ENSG00000175455	3	125115258				ENSMUSG00000022833	16	34690818
RUVBL1	ENSG00000175792	3	129282493	ENSG00000183207	19	54188968	ENSMUSG00000030079	6	88415436	ENSGALG00000005931	12	9764302	ENSORLG00000001398	5	2058251	ENSGACG00000000787	scaffold_27	2139907	ENSDARG00000002591	6	27686086	ENSTRUG00000010451	scaffold_190	374683	ENSXETG00000002064	scaffold_44	3014311
AMIGO3	ENSG00000176020	3	49729281				ENSMUSG00000032593	9	107955490				ENSORLG00000010862	5	19662230	ENSGACG00000003035	groupXVII	49166				ENSTRUG00000001209	scaffold_2656	10191	ENSXETG00000005953	scaffold_215	1149025
AMIGO3	ENSG00000176020	3	49729281				ENSMUSG00000032593	9	107955490				ENSORLG00000009831	7	16397843	ENSGACG00000003035	groupXVII	49166				ENSTRUG00000006467	scaffold_75	770140	ENSXETG00000005953	scaffold_215	1149025
IHPK1	ENSG00000176095	3	49736732	ENSG00000161896	6	33797422	ENSMUSG00000032594	9	107904920	ENSGALG00000002510	12	2224447				ENSGACG00000003887	groupXVII	1348986				ENSTRUG00000004816	scaffold_565	635	ENSXETG00000005955	scaffold_215	1184347
IHPK1	ENSG00000176095	3	49736732	ENSG00000068745	3	48700424	ENSMUSG00000032594	9	107904920																ENSXETG00000005955	scaffold_215	1184347
ACBD7	ENSG00000176244	10	15157481	ENSG00000155368	2	119840974	ENSMUSG00000026644	2	3253440	ENSGALG00000019663	2	20560430							ENSDARG00000014856	16	21185647				ENSXETG00000027648	scaffold_197	1837000
RNPEP	ENSG00000176393	1	200218389	ENSG00000142327	2	241156777	ENSMUSG00000041926	1	137159292	ENSGALG00000000374	26	614017							ENSDARG00000012506	11	21974589				ENSXETG00000000963	scaffold_41	3178461
CCDC71	ENSG00000177352	3	49174973				ENSMUSG00000049305	9	108362897	ENSGALG00000006787	12	11819226													ENSXETG00000024760	scaffold_44	496642
ARIH2	ENSG00000177479	3	48931285	ENSG00000198373	16	68353710	ENSMUSG00000064145	9	108505278	ENSGALG00000006956	12	11944405	ENSORLG00000002861	7	6475326	ENSGACG00000005727	groupXII	6906087	ENSDARG00000012848	8	24446247	ENSTRUG00000010505	scaffold_54	480147	ENSXETG00000024753	scaffold_44	1502086
ARIH2	ENSG00000177479	3	48931285	ENSG00000049759	18	53862778	ENSMUSG00000064145	9	108505278				ENSORLG00000002861	7	6475326										ENSXETG00000024753	scaffold_44	1502086
ARIH2	ENSG00000177479	3	48931285	ENSG00000123124	8	87455369	ENSMUSG00000064145	9	108505278				ENSORLG00000002861	7	6475326										ENSXETG00000024753	scaffold_44	1502086
ARIH2	ENSG00000177479	3	48931285	ENSG00000069869	15	53906423	ENSMUSG00000064145	9	108505278				ENSORLG00000002861	7	6475326										ENSXETG00000024753	scaffold_44	1502086
ARIH2	ENSG00000177479	3	48931285	ENSG00000198742	7	98463000	ENSMUSG00000064145	9	108505278				ENSORLG00000002861	7	6475326										ENSXETG00000024753	scaffold_44	1502086
ARIH2	ENSG00000177479	3	48931285	ENSG00000078747	20	32414745	ENSMUSG00000064145	9	108505278				ENSORLG00000002861	7	6475326										ENSXETG00000024753	scaffold_44	1502086
ARIH2	ENSG00000177479	3	48931285	ENSG00000108854	17	59971197	ENSMUSG00000064145	9	108505278				ENSORLG00000002861	7	6475326										ENSXETG00000024753	scaffold_44	1502086
ARIH2	ENSG00000177479	3	48931285	ENSG00000114062	15	23133489	ENSMUSG00000064145	9	108505278				ENSORLG00000002861	7	6475326										ENSXETG00000024753	scaffold_44	1502086
ARIH2	ENSG00000177479	3	48931285	ENSG00000086758	X	53575782	ENSMUSG00000064145	9	108505278				ENSORLG00000002861	7	6475326										ENSXETG00000024753	scaffold_44	1502086
ARIH2	ENSG00000177479	3	48931285	ENSG00000165338	10	93160082	ENSMUSG00000064145	9	108505278				ENSORLG00000002861	7	6475326										ENSXETG00000024753	scaffold_44	1502086
ARIH2	ENSG00000177479	3	48931285	ENSG00000009335	7	156624425	ENSMUSG00000064145	9	108505278				ENSORLG00000002861	7	6475326										ENSXETG00000024753	scaffold_44	1502086
ARIH2	ENSG00000177479	3	48931285	ENSG00000126107	1	45240799	ENSMUSG00000064145	9	108505278				ENSORLG00000002861	7	6475326										ENSXETG00000024753	scaffold_44	1502086
ARIH2	ENSG00000177479	3	48931285	ENSG00000146373	6	125346213	ENSMUSG00000064145	9	108505278				ENSORLG00000002861	7	6475326										ENSXETG00000024753	scaffold_44	1502086
ARIH2	ENSG00000177479	3	48931285	ENSG00000044090	6	43113336	ENSMUSG00000064145	9	108505278				ENSORLG00000002861	7	6475326										ENSXETG00000024753	scaffold_44	1502086
ARIH2	ENSG00000177479	3	48931285	ENSG00000112659	6	43257900	ENSMUSG00000064145	9	108505278				ENSORLG00000002861	7	6475326										ENSXETG00000024753	scaffold_44	1502086
ARIH2	ENSG00000177479	3	48931285	ENSG00000013561	5	141326621	ENSMUSG00000064145	9	108505278				ENSORLG00000002861	7	6475326										ENSXETG00000024753	scaffold_44	1502086
ARIH2	ENSG00000177479	3	48931285	ENSG00000092098	14	23686499	ENSMUSG00000064145	9	108505278				ENSORLG00000002861	7	6475326										ENSXETG00000024753	scaffold_44	1502086
ACAD9	ENSG00000177646	3	130081144	ENSG00000072778	17	7063855	ENSMUSG00000027710	3	35964990	ENSGALG00000005034	12	5426112	ENSORLG00000013206	5	25911755	ENSGACG00000011107	groupXVII	11704159	ENSDARG00000055620	11	23918939	ENSTRUG00000002716	scaffold_467	116871	ENSXETG00000001719	scaffold_1111	138109
IMPDH2	ENSG00000178035	3	49036774	ENSG00000106348	7	127819568	ENSMUSG00000062867	9	108462800	ENSGALG00000006910	12	11901633	ENSORLG00000002914	7	6491280	ENSGACG00000005730	groupXII	6915845	ENSDARG00000006900	8	24471468	ENSTRUG00000010272	scaffold_54	467886	ENSXETG00000009343	scaffold_44	1359078
C3orf60	ENSG00000178057	3	49032912				ENSMUSG00000070283	9	108468195				ENSORLG00000018581	ultracontig62	249770	ENSGACG00000001193	scaffold_27	3290123	ENSDARG00000067757	Zv7_NA4478	2720	ENSTRUG00000011572	scaffold_87	443543	ENSXETG00000024755	scaffold_44	1374080
DALRD3	ENSG00000178149	3	49027439				ENSMUSG00000019039	9	108472242	ENSGALG00000006928	12	11917315	ENSORLG00000002932	7	6537521	ENSGACG00000005745	groupXII	6938900	ENSDARG00000068602	8	24495489	ENSTRUG00000010112	scaffold_54	455665	ENSXETG00000009339	scaffold_44	1413998
WDR6	ENSG00000178252	3	49019696				ENSMUSG00000066357	9	108474649																ENSXETG00000009340	scaffold_44	1448676
CALML3	ENSG00000178363	10	5556924	ENSG00000143933	2	47240809	ENSMUSG00000063130	13	3803000	ENSGALG00000008424	1	1007094
CALML3	ENSG00000178363	10	5556924	ENSG00000198668	14	89933126	ENSMUSG00000063130	13	3803000
CALML3	ENSG00000178363	10	5556924	ENSG00000178372	10	5530660	ENSMUSG00000063130	13	3803000
CALML3	ENSG00000178363	10	5556924	ENSG00000114854	3	52460158	ENSMUSG00000063130	13	3803000
CALML3	ENSG00000178363	10	5556924	ENSG00000160014	19	51796352	ENSMUSG00000063130	13	3803000
CALML3	ENSG00000178363	10	5556924	ENSG00000101470	20	43885260	ENSMUSG00000063130	13	3803000
CALML3	ENSG00000178363	10	5556924	ENSG00000169885	1	1836126	ENSMUSG00000063130	13	3803000
CALML3	ENSG00000178363	10	5556924	ENSG00000105507	19	53225023	ENSMUSG00000063130	13	3803000
CALML3	ENSG00000178363	10	5556924	ENSG00000157782	12	119562805	ENSMUSG00000063130	13	3803000
CALML3	ENSG00000178363	10	5556924	ENSG00000167791	11	67042994	ENSMUSG00000063130	13	3803000
CALML3	ENSG00000178363	10	5556924	ENSG00000100314	22	28446344	ENSMUSG00000063130	13	3803000
CALML3	ENSG00000178363	10	5556924	ENSG00000175544	11	66979394	ENSMUSG00000063130	13	3803000
CALML3	ENSG00000178363	10	5556924	ENSG00000183166	7	70882412	ENSMUSG00000063130	13	3803000
CALML5	ENSG00000178372	10	5530660	ENSG00000178363	10	5556924	ENSMUSG00000033765	13	3837003
CALML5	ENSG00000178372	10	5530660	ENSG00000143933	2	47240809	ENSMUSG00000033765	13	3837003
CALML5	ENSG00000178372	10	5530660	ENSG00000198668	14	89933126	ENSMUSG00000033765	13	3837003
CALML5	ENSG00000178372	10	5530660	ENSG00000114854	3	52460158	ENSMUSG00000033765	13	3837003
CALML5	ENSG00000178372	10	5530660	ENSG00000101470	20	43885260	ENSMUSG00000033765	13	3837003
CALML5	ENSG00000178372	10	5530660	ENSG00000169885	1	1836126	ENSMUSG00000033765	13	3837003
CALML5	ENSG00000178372	10	5530660	ENSG00000105507	19	53225023	ENSMUSG00000033765	13	3837003
CALML5	ENSG00000178372	10	5530660	ENSG00000157782	12	119562805	ENSMUSG00000033765	13	3837003
CALML5	ENSG00000178372	10	5530660	ENSG00000167791	11	67042994	ENSMUSG00000033765	13	3837003
CALML5	ENSG00000178372	10	5530660	ENSG00000160014	19	51796352	ENSMUSG00000033765	13	3837003
CALML5	ENSG00000178372	10	5530660	ENSG00000100314	22	28446344	ENSMUSG00000033765	13	3837003
CALML5	ENSG00000178372	10	5530660	ENSG00000175544	11	66979394	ENSMUSG00000033765	13	3837003
CALML5	ENSG00000178372	10	5530660	ENSG00000183166	7	70882412	ENSMUSG00000033765	13	3837003
CALML5	ENSG00000178372	10	5530660	ENSG00000178363	10	5556924	ENSMUSG00000060343	13	3853514
CALML5	ENSG00000178372	10	5530660	ENSG00000143933	2	47240809	ENSMUSG00000060343	13	3853514
CALML5	ENSG00000178372	10	5530660	ENSG00000198668	14	89933126	ENSMUSG00000060343	13	3853514
CALML5	ENSG00000178372	10	5530660	ENSG00000114854	3	52460158	ENSMUSG00000060343	13	3853514
CALML5	ENSG00000178372	10	5530660	ENSG00000101470	20	43885260	ENSMUSG00000060343	13	3853514
CALML5	ENSG00000178372	10	5530660	ENSG00000169885	1	1836126	ENSMUSG00000060343	13	3853514
CALML5	ENSG00000178372	10	5530660	ENSG00000105507	19	53225023	ENSMUSG00000060343	13	3853514
CALML5	ENSG00000178372	10	5530660	ENSG00000157782	12	119562805	ENSMUSG00000060343	13	3853514
CALML5	ENSG00000178372	10	5530660	ENSG00000167791	11	67042994	ENSMUSG00000060343	13	3853514
CALML5	ENSG00000178372	10	5530660	ENSG00000160014	19	51796352	ENSMUSG00000060343	13	3853514
CALML5	ENSG00000178372	10	5530660	ENSG00000100314	22	28446344	ENSMUSG00000060343	13	3853514
CALML5	ENSG00000178372	10	5530660	ENSG00000175544	11	66979394	ENSMUSG00000060343	13	3853514
CALML5	ENSG00000178372	10	5530660	ENSG00000183166	7	70882412	ENSMUSG00000060343	13	3853514
TUBAL3	ENSG00000178462	10	5425062	ENSG00000123416	12	47807836	ENSMUSG00000021216	13	3923941	ENSGALG00000008444	1	1072680	ENSORLG00000015000	7	22271001							ENSTRUG00000006844	scaffold_226	344494	ENSXETG00000018170	scaffold_11	3201468
TUBAL3	ENSG00000178462	10	5425062	ENSG00000167552	12	47864847	ENSMUSG00000021216	13	3923941				ENSORLG00000015000	7	22271001										ENSXETG00000018170	scaffold_11	3201468
TUBAL3	ENSG00000178462	10	5425062	ENSG00000167553	12	47945132	ENSMUSG00000021216	13	3923941				ENSORLG00000015000	7	22271001										ENSXETG00000018170	scaffold_11	3201468
TUBAL3	ENSG00000178462	10	5425062	ENSG00000214391	11	89655474	ENSMUSG00000021216	13	3923941				ENSORLG00000015000	7	22271001										ENSXETG00000018170	scaffold_11	3201468
TUBAL3	ENSG00000178462	10	5425062	ENSG00000183785	22	16973453	ENSMUSG00000021216	13	3923941				ENSORLG00000015000	7	22271001										ENSXETG00000018170	scaffold_11	3201468
TUBAL3	ENSG00000178462	10	5425062	ENSG00000127824	2	219822677	ENSMUSG00000021216	13	3923941				ENSORLG00000015000	7	22271001										ENSXETG00000018170	scaffold_11	3201468
TUBAL3	ENSG00000178462	10	5425062	ENSG00000152086	2	130665790	ENSMUSG00000021216	13	3923941				ENSORLG00000015000	7	22271001										ENSXETG00000018170	scaffold_11	3201468
TUBAL3	ENSG00000178462	10	5425062	ENSG00000075886	2	131950136	ENSMUSG00000021216	13	3923941				ENSORLG00000015000	7	22271001										ENSXETG00000018170	scaffold_11	3201468
TUBAL3	ENSG00000178462	10	5425062	ENSG00000198033	13	18645922	ENSMUSG00000021216	13	3923941				ENSORLG00000015000	7	22271001										ENSXETG00000018170	scaffold_11	3201468
TUBAL3	ENSG00000178462	10	5425062	ENSG00000163526	2	219839190	ENSMUSG00000021216	13	3923941				ENSORLG00000015000	7	22271001										ENSXETG00000018170	scaffold_11	3201468
TUBAL3	ENSG00000178462	10	5425062	ENSG00000123416	12	47807836	ENSMUSG00000021216	13	3923941				ENSORLG00000015000	7	22271001										ENSXETG00000001509	scaffold_8657	11061
TUBAL3	ENSG00000178462	10	5425062	ENSG00000167552	12	47864847	ENSMUSG00000021216	13	3923941				ENSORLG00000015000	7	22271001										ENSXETG00000001509	scaffold_8657	11061
TUBAL3	ENSG00000178462	10	5425062	ENSG00000167553	12	47945132	ENSMUSG00000021216	13	3923941				ENSORLG00000015000	7	22271001										ENSXETG00000001509	scaffold_8657	11061
TUBAL3	ENSG00000178462	10	5425062	ENSG00000214391	11	89655474	ENSMUSG00000021216	13	3923941				ENSORLG00000015000	7	22271001										ENSXETG00000001509	scaffold_8657	11061
TUBAL3	ENSG00000178462	10	5425062	ENSG00000183785	22	16973453	ENSMUSG00000021216	13	3923941				ENSORLG00000015000	7	22271001										ENSXETG00000001509	scaffold_8657	11061
TUBAL3	ENSG00000178462	10	5425062	ENSG00000127824	2	219822677	ENSMUSG00000021216	13	3923941				ENSORLG00000015000	7	22271001										ENSXETG00000001509	scaffold_8657	11061
TUBAL3	ENSG00000178462	10	5425062	ENSG00000152086	2	130665790	ENSMUSG00000021216	13	3923941				ENSORLG00000015000	7	22271001										ENSXETG00000001509	scaffold_8657	11061
TUBAL3	ENSG00000178462	10	5425062	ENSG00000075886	2	131950136	ENSMUSG00000021216	13	3923941				ENSORLG00000015000	7	22271001										ENSXETG00000001509	scaffold_8657	11061
TUBAL3	ENSG00000178462	10	5425062	ENSG00000198033	13	18645922	ENSMUSG00000021216	13	3923941				ENSORLG00000015000	7	22271001										ENSXETG00000001509	scaffold_8657	11061
TUBAL3	ENSG00000178462	10	5425062	ENSG00000163526	2	219839190	ENSMUSG00000021216	13	3923941				ENSORLG00000015000	7	22271001										ENSXETG00000001509	scaffold_8657	11061
TUBAL3	ENSG00000178462	10	5425062	ENSG00000123416	12	47807836	ENSMUSG00000021216	13	3923941				ENSORLG00000015000	7	22271001										ENSXETG00000018166	scaffold_11	3209280
TUBAL3	ENSG00000178462	10	5425062	ENSG00000167552	12	47864847	ENSMUSG00000021216	13	3923941				ENSORLG00000015000	7	22271001										ENSXETG00000018166	scaffold_11	3209280
TUBAL3	ENSG00000178462	10	5425062	ENSG00000167553	12	47945132	ENSMUSG00000021216	13	3923941				ENSORLG00000015000	7	22271001										ENSXETG00000018166	scaffold_11	3209280
TUBAL3	ENSG00000178462	10	5425062	ENSG00000214391	11	89655474	ENSMUSG00000021216	13	3923941				ENSORLG00000015000	7	22271001										ENSXETG00000018166	scaffold_11	3209280
TUBAL3	ENSG00000178462	10	5425062	ENSG00000183785	22	16973453	ENSMUSG00000021216	13	3923941				ENSORLG00000015000	7	22271001										ENSXETG00000018166	scaffold_11	3209280
TUBAL3	ENSG00000178462	10	5425062	ENSG00000127824	2	219822677	ENSMUSG00000021216	13	3923941				ENSORLG00000015000	7	22271001										ENSXETG00000018166	scaffold_11	3209280
TUBAL3	ENSG00000178462	10	5425062	ENSG00000152086	2	130665790	ENSMUSG00000021216	13	3923941				ENSORLG00000015000	7	22271001										ENSXETG00000018166	scaffold_11	3209280
TUBAL3	ENSG00000178462	10	5425062	ENSG00000075886	2	131950136	ENSMUSG00000021216	13	3923941				ENSORLG00000015000	7	22271001										ENSXETG00000018166	scaffold_11	3209280
TUBAL3	ENSG00000178462	10	5425062	ENSG00000198033	13	18645922	ENSMUSG00000021216	13	3923941				ENSORLG00000015000	7	22271001										ENSXETG00000018166	scaffold_11	3209280
TUBAL3	ENSG00000178462	10	5425062	ENSG00000163526	2	219839190	ENSMUSG00000021216	13	3923941				ENSORLG00000015000	7	22271001										ENSXETG00000018166	scaffold_11	3209280
PH-4	ENSG00000178467	3	49002323				ENSMUSG00000006675	9	108481157	ENSGALG00000006937	12	11927406	ENSORLG00000001927	5	3099698	ENSGACG00000001520	scaffold_27	4388268	ENSDARG00000071233	23	4697830	ENSTRUG00000014890	scaffold_87	869619
PH-4	ENSG00000178467	3	49002323				ENSMUSG00000006675	9	108481157				ENSORLG00000009038	7	14819934
UCN3	ENSG00000178473	10	5396976				ENSMUSG00000044988	13	3939937	ENSGALG00000023913	1	1088129	ENSORLG00000014555	23	15300487	ENSGACG00000019731	groupIV	29551533				ENSTRUG00000015864	scaffold_8	1193707	ENSXETG00000016289	scaffold_11	1431544
SLC25A20	ENSG00000178537	3	48869370	ENSG00000197119	14	99827201	ENSMUSG00000032602	9	108564487	ENSGALG00000006977	12	11972737	ENSORLG00000018497	ultracontig62	226305	ENSGACG00000001183	scaffold_27	3275845	ENSDARG00000040401	22	7599254	ENSTRUG00000002269	scaffold_7727	3499	ENSXETG00000009331	scaffold_44	1569657
SLC25A20	ENSG00000178537	3	48869370	ENSG00000162241	11	64899239	ENSMUSG00000032602	9	108564487				ENSORLG00000018497	ultracontig62	226305										ENSXETG00000009331	scaffold_44	1569657
SLC25A20	ENSG00000178537	3	48869370	ENSG00000145832	5	135198264	ENSMUSG00000032602	9	108564487				ENSORLG00000018497	ultracontig62	226305										ENSXETG00000009331	scaffold_44	1569657
SLC25A20	ENSG00000178537	3	48869370	ENSG00000140107	14	99859432	ENSMUSG00000032602	9	108564487				ENSORLG00000018497	ultracontig62	226305										ENSXETG00000009331	scaffold_44	1569657
SLC25A20	ENSG00000178537	3	48869370	ENSG00000114302	3	48763097	ENSMUSG00000032602	9	108564487				ENSORLG00000018497	ultracontig62	226305										ENSXETG00000009331	scaffold_44	1569657
SLC25A20	ENSG00000178537	3	48869370	ENSG00000005249	7	106472375	ENSMUSG00000032602	9	108564487				ENSORLG00000018497	ultracontig62	226305										ENSXETG00000009331	scaffold_44	1569657
SLC25A20	ENSG00000178537	3	48869370	ENSG00000188191	7	555361	ENSMUSG00000032602	9	108564487				ENSORLG00000018497	ultracontig62	226305										ENSXETG00000009331	scaffold_44	1569657
SLC25A20	ENSG00000178537	3	48869370	ENSG00000108946	17	64019705	ENSMUSG00000032602	9	108564487				ENSORLG00000018497	ultracontig62	226305										ENSXETG00000009331	scaffold_44	1569657
SLC25A20	ENSG00000178537	3	48869370	ENSG00000215677	NT_113902	52867	ENSMUSG00000032602	9	108564487				ENSORLG00000018497	ultracontig62	226305										ENSXETG00000009331	scaffold_44	1569657
AF186996.5	ENSG00000179170	3	126946642
GATA2	ENSG00000179348	3	129680962	ENSG00000107485	10	8136673	ENSMUSG00000015053	6	88148328	ENSGALG00000005909	12	9452045	ENSORLG00000001368	5	1967429	ENSGACG00000000801	scaffold_27	2199381	ENSDARG00000059327	11	2538959	ENSTRUG00000010255	scaffold_190	331893	ENSXETG00000016171	scaffold_44	2624813
GATA2	ENSG00000179348	3	129680962	ENSG00000130700	20	60471948	ENSMUSG00000015053	6	88148328	ENSGALG00000005909	12	9452045	ENSORLG00000001368	5	1967429	ENSGACG00000000801	scaffold_27	2199381	ENSDARG00000070026	21	3857995	ENSTRUG00000013693	scaffold_116	55487	ENSXETG00000016171	scaffold_44	2624813
GATA2	ENSG00000179348	3	129680962	ENSG00000102145	X	48529906	ENSMUSG00000015053	6	88148328	ENSGALG00000005909	12	9452045	ENSORLG00000001368	5	1967429	ENSGACG00000009608	groupXVII	9798545	ENSDARG00000009094	6	27647646	ENSTRUG00000010255	scaffold_190	331893	ENSXETG00000016171	scaffold_44	2624813
GATA2	ENSG00000179348	3	129680962	ENSG00000136574	8	11599162	ENSMUSG00000015053	6	88148328	ENSGALG00000005909	12	9452045	ENSORLG00000001368	5	1967429	ENSGACG00000009608	groupXVII	9798545				ENSTRUG00000013693	scaffold_116	55487	ENSXETG00000016171	scaffold_44	2624813
GATA2	ENSG00000179348	3	129680962	ENSG00000141448	18	18003414	ENSMUSG00000015053	6	88148328				ENSORLG00000001368	5	1967429										ENSXETG00000016171	scaffold_44	2624813
GATA2	ENSG00000179348	3	129680962	ENSG00000107485	10	8136673	ENSMUSG00000015053	6	88148328				ENSORLG00000007736	5	14432334										ENSXETG00000016171	scaffold_44	2624813
GATA2	ENSG00000179348	3	129680962	ENSG00000130700	20	60471948	ENSMUSG00000015053	6	88148328				ENSORLG00000007736	5	14432334										ENSXETG00000016171	scaffold_44	2624813
GATA2	ENSG00000179348	3	129680962	ENSG00000102145	X	48529906	ENSMUSG00000015053	6	88148328				ENSORLG00000007736	5	14432334										ENSXETG00000016171	scaffold_44	2624813
GATA2	ENSG00000179348	3	129680962	ENSG00000136574	8	11599162	ENSMUSG00000015053	6	88148328				ENSORLG00000007736	5	14432334										ENSXETG00000016171	scaffold_44	2624813
GATA2	ENSG00000179348	3	129680962	ENSG00000141448	18	18003414	ENSMUSG00000015053	6	88148328				ENSORLG00000007736	5	14432334										ENSXETG00000016171	scaffold_44	2624813
DNAJB8	ENSG00000179407	3	129663972	ENSG00000105993	7	156822461	ENSMUSG00000048206	6	88172262				ENSORLG00000010614	20	17898751	ENSGACG00000014834	groupIII	5925218	ENSDARG00000004680	2	24537018	ENSTRUG00000009824	scaffold_260	300550	ENSXETG00000021624	scaffold_134	2127991
DNAJB8	ENSG00000179407	3	129663972	ENSG00000172404	22	39585499	ENSMUSG00000048206	6	88172262				ENSORLG00000010614	20	17898751	ENSGACG00000014834	groupIII	5925218	ENSDARG00000020953	7	38168568	ENSTRUG00000009233	scaffold_74	563954	ENSXETG00000021624	scaffold_134	2127991
DNAJB8	ENSG00000179407	3	129663972	ENSG00000135924	2	219852284	ENSMUSG00000048206	6	88172262				ENSORLG00000010614	20	17898751	ENSGACG00000003949	groupXXI	9122453				ENSTRUG00000009824	scaffold_260	300550	ENSXETG00000021624	scaffold_134	2127991
DNAJB8	ENSG00000179407	3	129663972	ENSG00000105993	7	156822461	ENSMUSG00000048206	6	88172262				ENSORLG00000004236	17	4986687	ENSGACG00000003949	groupXXI	9122453				ENSTRUG00000009233	scaffold_74	563954	ENSXETG00000021624	scaffold_134	2127991
DNAJB8	ENSG00000179407	3	129663972	ENSG00000172404	22	39585499	ENSMUSG00000048206	6	88172262				ENSORLG00000004236	17	4986687										ENSXETG00000021624	scaffold_134	2127991
DNAJB8	ENSG00000179407	3	129663972	ENSG00000135924	2	219852284	ENSMUSG00000048206	6	88172262				ENSORLG00000004236	17	4986687										ENSXETG00000021624	scaffold_134	2127991
C3orf45	ENSG00000179564	3	50291522				ENSMUSG00000070285	9	107495398
YOD1	ENSG00000180667	1	205283817				ENSMUSG00000046404	1	132613904	ENSGALG00000023958	26	2425842	ENSORLG00000016938	5	31914985	ENSGACG00000004647	groupXVII	2535192	ENSDARG00000008542	11	35455928	ENSTRUG00000011325	scaffold_192	486122	ENSXETG00000017106	scaffold_18	4538806
C3orf22	ENSG00000180697	3	127751210				ENSMUSG00000049694	6	90251264
CHST13	ENSG00000180767	3	127725866	ENSG00000171310	12	103374906	ENSMUSG00000056643	6	90259322				ENSORLG00000001143	7	2518078	ENSGACG00000010830	groupXVII	11004297	ENSDARG00000004018	23	34594639	ENSTRUG00000000576	scaffold_150	408787	ENSXETG00000004792	scaffold_353	26564
CHST13	ENSG00000180767	3	127725866	ENSG00000136213	7	2274908	ENSMUSG00000056643	6	90259322				ENSORLG00000001143	7	2518078	ENSGACG00000004801	groupXII	5079632				ENSTRUG00000000576	scaffold_150	408787	ENSXETG00000004792	scaffold_353	26564
CHST13	ENSG00000180767	3	127725866	ENSG00000154080	18	22749628	ENSMUSG00000056643	6	90259322				ENSORLG00000001143	7	2518078										ENSXETG00000004792	scaffold_353	26564
CHST13	ENSG00000180767	3	127725866	ENSG00000115526	2	100374762	ENSMUSG00000056643	6	90259322				ENSORLG00000001143	7	2518078									3700799	ENSXETG00000004792	scaffold_353	26564
CHST13	ENSG00000180767	3	127725866	ENSG00000124302	19	38867274	ENSMUSG00000056643	6	90259322				ENSORLG00000001143	7	2518078										ENSXETG00000004792	scaffold_353	26564
CHST13	ENSG00000180767	3	127725866	ENSG00000171310	12	103374906	ENSMUSG00000056643	6	90259322				ENSORLG00000011752	5	22622523										ENSXETG00000004792	scaffold_353	26564
CHST13	ENSG00000180767	3	127725866	ENSG00000136213	7	2274908	ENSMUSG00000056643	6	90259322				ENSORLG00000011752	5	22622523										ENSXETG00000004792	scaffold_353	26564
CHST13	ENSG00000180767	3	127725866	ENSG00000154080	18	22749628	ENSMUSG00000056643	6	90259322				ENSORLG00000011752	5	22622523										ENSXETG00000004792	scaffold_353	26564
CHST13	ENSG00000180767	3	127725866	ENSG00000115526	2	100374762	ENSMUSG00000056643	6	90259322				ENSORLG00000011752	5	22622523										ENSXETG00000004792	scaffold_353	26564
CHST13	ENSG00000180767	3	127725866	ENSG00000124302	19	38867274	ENSMUSG00000056643	6	90259322				ENSORLG00000011752	5	22622523										ENSXETG00000004792	scaffold_353	26564
GPR62	ENSG00000180929	3	51964437
DHTKD1	ENSG00000181192	10	12150940				ENSMUSG00000025815	2	5817140	ENSGALG00000003674	1	6455825	ENSORLG00000003925	6	8513205	ENSGACG00000004439	groupXIX	6183509	ENSDARG00000016415	25	5204383	ENSTRUG00000016922	scaffold_2	3700799	ENSXETG00000021954	scaffold_11	5556636
COPG	ENSG00000181789	3	130451143	ENSG00000214133	7	129946357	ENSMUSG00000030058	6	87837922	ENSGALG00000005869	12	9350912													ENSXETG00000016180	scaffold_44	2368743
UBA7	ENSG00000182179	3	49817643	ENSG00000130985	X	46935204	ENSMUSG00000032596	9	107877898	ENSGALG00000002521	12	2266641	ENSORLG00000003466	5	5875635	ENSGACG00000010539	groupXVII	10769471	ENSDARG00000061222	11	32744844	ENSTRUG00000009466	scaffold_56	447528
UBA7	ENSG00000182179	3	49817643	ENSG00000033178	4	68164077	ENSMUSG00000032596	9	107877898				ENSORLG00000003466	5	5875635
UBA7	ENSG00000182179	3	49817643	ENSG00000144744	3	69186572	ENSMUSG00000032596	9	107877898				ENSORLG00000003466	5	5875635
TEX28P1	ENSG00000182242	3	153115008	ENSG00000102080	X	153077878	ENSMUSG00000062564	X	71396283
TEX28P1	ENSG00000182242	3	153115008	ENSG00000185254	X	153152124	ENSMUSG00000062564	X	71396283
C1orf116	ENSG00000182795	1	205258489				ENSMUSG00000042510	1	132628663
RBM10	ENSG00000182872	X	46889575	ENSG00000003756	3	50101372	ENSMUSG00000031060	X	20194629				ENSORLG00000008657	7	14045479	ENSGACG00000009953	groupXII	12415170				ENSTRUG00000010215	scaffold_93	524787
RBM10	ENSG00000182872	X	46889575	ENSG00000004534	3	49952481	ENSMUSG00000031060	X	20194629				ENSORLG00000008657	7	14045479
CAMK1D	ENSG00000183049	10	12431738	ENSG00000134072	3	9774026	ENSMUSG00000039145	2	5214510	ENSGALG00000009866	1	6779793	ENSORLG00000020798	ultracontig269	91936	ENSGACG00000019160	groupIV	22073842				ENSTRUG00000016926	scaffold_2	3709465	ENSXETG00000009110	scaffold_138	58545
CAMK1D	ENSG00000183049	10	12431738	ENSG00000134072	3	9774026	ENSMUSG00000039145	2	5214510				ENSORLG00000003942	6	8532530										ENSXETG00000009110	scaffold_138	58545
RABIF	ENSG00000183155	1	201114711				ENSMUSG00000042229	1	136391225	ENSGALG00000000436	26	513120	ENSORLG00000014780	5	27610049	ENSGACG00000000512	scaffold_27	1038391	ENSDARG00000070564	11	22043166	ENSTRUG00000013575	scaffold_33	1070132	ENSXETG00000025908	scaffold_512	293056
RABIF	ENSG00000183155	1	201114711																ENSDARG00000002690	11	22031595
TMEM89	ENSG00000183396	3	48633196				ENSMUSG00000025652	9	108816950
C3orf37	ENSG00000183624	3	130480374				ENSMUSG00000030060	6	87863970	ENSGALG00000005897	12	9370027	ENSORLG00000016879	5	31870422	ENSGACG00000009669	groupXVII	9830017				ENSTRUG00000013915	scaffold_116	82602	ENSXETG00000024746	scaffold_44	2388736
TRAIP	ENSG00000183763	3	49841032				ENSMUSG00000032586	9	107853315	ENSGALG00000002908	12	2379436	ENSORLG00000014261	5	27138108	ENSGACG00000012044	groupXVII	14442775	ENSDARG00000011262	11	33173497	ENSTRUG00000013872	scaffold_79	808002	ENSXETG00000005959	scaffold_215	1301238
CNTN2	ENSG00000184144	1	203278963				ENSMUSG00000053024	1	134406002	ENSGALG00000000653	26	1776432
AC098934.3	ENSG00000184774	1	201056008	ENSG00000182050	12	84896487	ENSMUSG00000050526	1	136282517	ENSGALG00000000225	26	897459	ENSORLG00000002058	7	4658999	ENSGACG00000013153	groupXII	18049614	ENSDARG00000037852	23	380709	ENSTRUG00000004962	scaffold_382	36091
H1FX	ENSG00000184897	3	130516794				ENSMUSG00000044927	6	87930415	ENSGALG00000020942	12	9378011							ENSDARG00000054058	6	27624537				ENSXETG00000016178	scaffold_44	2419017
H1FX	ENSG00000184897	3	130516794				ENSMUSG00000044927	6	87930415																ENSXETG00000024745	scaffold_44	2410016
TEX28	ENSG00000185254	X	153152124	ENSG00000102080	X	153077878	ENSMUSG00000062564	X	71396283
TEX28	ENSG00000185254	X	153152124	ENSG00000182242	X	153115008	ENSMUSG00000062564	X	71396283
ARMETL1	ENSG00000185267	10	14901255	ENSG00000145050	3	51397743	ENSMUSG00000039496	2	3430335							ENSGACG00000019292	groupIV	23828128							ENSXETG00000005399	scaffold_138	946925
C3orf54	ENSG00000185614	3	49815691				ENSMUSG00000042106	9	107886557
KLHDC8B	ENSG00000185909	3	49184072	ENSG00000162873	1	203572271	ENSMUSG00000032609	9	108349989	ENSGALG00000006776	12	11807649										ENSTRUG00000005231	scaffold_220	81108	ENSXETG00000023516	scaffold_44	313710
LEMD1	ENSG00000186007	1	203617129				ENSMUSG00000079330	1	134088008
HYAL3	ENSG00000186792	3	50305266	ENSG00000114378	3	50312325	ENSMUSG00000036091	9	107483638	ENSGALG00000000785	Un_random	4290025	ENSORLG00000003699	5	6571492				ENSDARG00000059916	4	35164708	ENSTRUG00000013394	scaffold_56	795155	ENSXETG00000007329	scaffold_159	1400551
HYAL3	ENSG00000186792	3	50305266	ENSG00000068001	3	50330244	ENSMUSG00000036091	9	107483638				ENSORLG00000003699	5	6571492										ENSXETG00000007329	scaffold_159	1400551
HYAL3	ENSG00000186792	3	50305266	ENSG00000106302	7	123272456	ENSMUSG00000036091	9	107483638				ENSORLG00000003699	5	6571492										ENSXETG00000007329	scaffold_159	1400551
HYAL3	ENSG00000186792	3	50305266	ENSG00000106304	7	123352565	ENSMUSG00000036091	9	107483638				ENSORLG00000003699	5	6571492										ENSXETG00000007329	scaffold_159	1400551
CDH29	ENSG00000187492	3	49810669				ENSMUSG00000079323	9	107885389
HSPA14	ENSG00000187522	10	14920231	ENSG00000109971	11	122433413	ENSMUSG00000051396	2	3406126	ENSGALG00000006643	1	7846690	ENSORLG00000012603	23	10901561	ENSGACG00000019293	groupIV	23831089	ENSDARG00000058030	4	9957208	ENSTRUG00000012564	scaffold_171	552744	ENSXETG00000009112	scaffold_138	318026
HSPA14	ENSG00000187522	10	14920231	ENSG00000044574	9	127036955	ENSMUSG00000051396	2	3406126				ENSORLG00000012603	23	10901561										ENSXETG00000009112	scaffold_138	318026
HSPA14	ENSG00000187522	10	14920231	ENSG00000204389	6	31891299	ENSMUSG00000051396	2	3406126				ENSORLG00000012603	23	10901561										ENSXETG00000009112	scaffold_138	318026
HSPA14	ENSG00000187522	10	14920231	ENSG00000204388	6	31903667	ENSMUSG00000051396	2	3406126				ENSORLG00000012603	23	10901561										ENSXETG00000009112	scaffold_138	318026
HSPA14	ENSG00000187522	10	14920231	ENSG00000126803	14	64072376	ENSMUSG00000051396	2	3406126				ENSORLG00000012603	23	10901561										ENSXETG00000009112	scaffold_138	318026
HSPA14	ENSG00000187522	10	14920231	ENSG00000204390	6	31885376	ENSMUSG00000051396	2	3406126				ENSORLG00000012603	23	10901561										ENSXETG00000009112	scaffold_138	318026
HSPA14	ENSG00000187522	10	14920231	ENSG00000173110	1	159760660	ENSMUSG00000051396	2	3406126				ENSORLG00000012603	23	10901561										ENSXETG00000009112	scaffold_138	318026
HSPA14	ENSG00000187522	10	14920231	ENSG00000155304	21	14665310	ENSMUSG00000051396	2	3406126				ENSORLG00000012603	23	10901561										ENSXETG00000009112	scaffold_138	318026
HSPA14	ENSG00000187522	10	14920231	ENSG00000113013	5	137918923	ENSMUSG00000051396	2	3406126				ENSORLG00000012603	23	10901561										ENSXETG00000009112	scaffold_138	318026
ERAS	ENSG00000187682	X	48572227				ENSMUSG00000031160	X	7501402
KLHDC6	ENSG00000187715	3	129116765				ENSMUSG00000033182	6	88497716	ENSGALG00000005972	12	9845812	ENSORLG00000001908	5	3086916	ENSGACG00000001514	scaffold_27	4375347	ENSDARG00000001882	6	27571395	ENSTRUG00000014968	scaffold_87	878782
KLHDC6	ENSG00000187715	3	129116765				ENSMUSG00000033182	6	88497716	ENSGALG00000005972	12	9845812	ENSORLG00000009182	7	14864930	ENSGACG00000001514	scaffold_27	4375347				ENSTRUG00000003125	scaffold_93	19672
ZCCHC13	ENSG00000187969	X	73440750	ENSG00000169714	3	130371020	ENSMUSG00000031330	X	100825928				ENSORLG00000011453	7	17942036	ENSGACG00000000061	scaffold_99	41586	ENSDARG00000045776	Zv7_NA1092	18218	ENSTRUG00000007258	scaffold_180	136798	ENSXETG00000025147	scaffold_1095	168495
ZCCHC13	ENSG00000187969	X	73440750																ENSDARG00000059405	Zv7_NA817	4513
ZCCHC13	ENSG00000187969	X	73440750																ENSDARG00000070922	11	1838341
C3orf62	ENSG00000188315	3	49281223				ENSMUSG00000032611	9	108295165
SLC38A3	ENSG00000188338	3	50217696	ENSG00000017483	X	48201866	ENSMUSG00000010064	9	107553492				ENSORLG00000003445	5	5715307	ENSGACG00000000845	scaffold_27	2474900	ENSDARG00000070402	6	39279409	ENSTRUG00000006411	scaffold_190	105945	ENSXETG00000007316	scaffold_159	1606216
SLC38A3	ENSG00000188338	3	50217696	ENSG00000139209	12	45444813	ENSMUSG00000010064	9	107553492				ENSORLG00000003445	5	5715307	ENSGACG00000000845	scaffold_27	2474900	ENSDARG00000070359	11	31865001	ENSTRUG00000008702	scaffold_56	418247	ENSXETG00000007316	scaffold_159	1606216
SLC38A3	ENSG00000188338	3	50217696	ENSG00000134294	12	45038239	ENSMUSG00000010064	9	107553492				ENSORLG00000003445	5	5715307	ENSGACG00000010478	groupXVII	10724719	ENSDARG00000027065	11	31622754	ENSTRUG00000006411	scaffold_190	105945	ENSXETG00000007316	scaffold_159	1606216
SLC38A3	ENSG00000188338	3	50217696	ENSG00000111371	12	44863110	ENSMUSG00000010064	9	107553492				ENSORLG00000003445	5	5715307	ENSGACG00000010478	groupXVII	10724719				ENSTRUG00000008702	scaffold_56	418247	ENSXETG00000007316	scaffold_159	1606216
SLC38A3	ENSG00000188338	3	50217696	ENSG00000139974	14	60517633	ENSMUSG00000010064	9	107553492				ENSORLG00000003445	5	5715307										ENSXETG00000007316	scaffold_159	1606216
SLC38A3	ENSG00000188338	3	50217696	ENSG00000017483	X	48201866	ENSMUSG00000010064	9	107553492				ENSORLG00000001070	5	1441659										ENSXETG00000007316	scaffold_159	1606216
SLC38A3	ENSG00000188338	3	50217696	ENSG00000139209	12	45444813	ENSMUSG00000010064	9	107553492				ENSORLG00000001070	5	1441659										ENSXETG00000007316	scaffold_159	1606216
SLC38A3	ENSG00000188338	3	50217696	ENSG00000134294	12	45038239	ENSMUSG00000010064	9	107553492				ENSORLG00000001070	5	1441659										ENSXETG00000007316	scaffold_159	1606216
SLC38A3	ENSG00000188338	3	50217696	ENSG00000111371	12	44863110	ENSMUSG00000010064	9	107553492				ENSORLG00000001070	5	1441659										ENSXETG00000007316	scaffold_159	1606216
SLC38A3	ENSG00000188338	3	50217696	ENSG00000139974	14	60517633	ENSMUSG00000010064	9	107553492				ENSORLG00000001070	5	1441659										ENSXETG00000007316	scaffold_159	1606216
WASF4	ENSG00000188459	X	47541297	ENSG00000158195	1	27604713	ENSMUSG00000028868	4	132686482	ENSGALG00000014012	Un_random	35675259	ENSORLG00000011056	11	21327187	ENSGACG00000005777	groupX	8261351	ENSDARG00000024209	19	40846455	ENSTRUG00000012486	scaffold_45	863297	ENSXETG00000003647	scaffold_106	2276728
WASF4	ENSG00000188459	X	47541297	ENSG00000112290	6	110527715	ENSMUSG00000028868	4	132686482				ENSORLG00000011056	11	21327187										ENSXETG00000003647	scaffold_106	2276728
WASF4	ENSG00000188459	X	47541297	ENSG00000132970	13	26029840	ENSMUSG00000028868	4	132686482				ENSORLG00000011056	11	21327187										ENSXETG00000003647	scaffold_106	2276728
OPTC	ENSG00000188770	1	201729894	ENSG00000083782	12	89881591	ENSMUSG00000010311	1	135793777	ENSGALG00000003554	26	4990766							ENSDARG00000014358	11	18410778				ENSXETG00000000442	scaffold_41	881518
OPTC	ENSG00000188770	1	201729894	ENSG00000106809	9	94186070	ENSMUSG00000010311	1	135793777																ENSXETG00000000442	scaffold_41	881518
PRELP	ENSG00000188783	1	201711506	ENSG00000139330	12	89968407	ENSMUSG00000041577	1	135806855	ENSGALG00000003551	26	4983941				ENSGACG00000000397	scaffold_27	771284	ENSDARG00000070597	11	20606773
CTSE	ENSG00000196188	1	204484082	ENSG00000180860	11	60727560	ENSMUSG00000004552	1	133534891	ENSGALG00000000786	26	2164318													ENSXETG00000005932	scaffold_962	64333
CTSE	ENSG00000196188	1	204484082	ENSG00000204973	11	60746396	ENSMUSG00000004552	1	133534891																ENSXETG00000005932	scaffold_962	64333
CTSE	ENSG00000196188	1	204484082	ENSG00000172647	11	60765222	ENSMUSG00000004552	1	133534891																ENSXETG00000005932	scaffold_962	64333
CTSE	ENSG00000196188	1	204484082	ENSG00000096088	6	41799640	ENSMUSG00000004552	1	133534891																ENSXETG00000005932	scaffold_962	64333
CTSE	ENSG00000196188	1	204484082	ENSG00000117984	11	1730561	ENSMUSG00000004552	1	133534891																ENSXETG00000005932	scaffold_962	64333
CTSE	ENSG00000196188	1	204484082	ENSG00000143839	1	202390571	ENSMUSG00000004552	1	133534891																ENSXETG00000005932	scaffold_962	64333
CTSE	ENSG00000196188	1	204484082	ENSG00000131400	19	55553547	ENSMUSG00000004552	1	133534891																ENSXETG00000005932	scaffold_962	64333
CTSE	ENSG00000196188	1	204484082	ENSG00000131401	19	55528871	ENSMUSG00000004552	1	133534891																ENSXETG00000005932	scaffold_962	64333
CD55	ENSG00000196352	1	205561488				ENSMUSG00000026399	1	132335606
CD55	ENSG00000196352	1	205561488				ENSMUSG00000026401	1	132285103
ASB13	ENSG00000196372	10	5714923	ENSG00000164122	4	177371825	ENSMUSG00000033781	13	3633352	ENSGALG00000008401	1	990914	ENSORLG00000003855	6	8428452	ENSGACG00000004384	groupXIX	6122297	ENSDARG00000012725	8	5970064	ENSTRUG00000016894	scaffold_2	3656212	ENSXETG00000018158	scaffold_11	3383575
ASB13	ENSG00000196372	10	5714923	ENSG00000165192	X	15209759	ENSMUSG00000033781	13	3633352	ENSGALG00000008401	1	990914	ENSORLG00000003855	6	8428452	ENSGACG00000004384	groupXIX	6122297	ENSDARG00000045765	4	11966274	ENSTRUG00000017913	scaffold_371	36498	ENSXETG00000018158	scaffold_11	3383575
ASB13	ENSG00000196372	10	5714923	ENSG00000102048	X	15172030	ENSMUSG00000033781	13	3633352	ENSGALG00000008401	1	990914	ENSORLG00000003855	6	8428452	ENSGACG00000019346	groupIV	24515423				ENSTRUG00000016894	scaffold_2	3656212	ENSXETG00000018158	scaffold_11	3383575
ASB13	ENSG00000196372	10	5714923	ENSG00000164122	4	177371825	ENSMUSG00000033781	13	3633352	ENSGALG00000008401	1	990914	ENSORLG00000012022	23	8912402	ENSGACG00000019346	groupIV	24515423				ENSTRUG00000017913	scaffold_371	36498	ENSXETG00000018158	scaffold_11	3383575
ASB13	ENSG00000196372	10	5714923	ENSG00000165192	X	15209759	ENSMUSG00000033781	13	3633352				ENSORLG00000012022	23	8912402										ENSXETG00000018158	scaffold_11	3383575
ASB13	ENSG00000196372	10	5714923	ENSG00000102048	X	15172030	ENSMUSG00000033781	13	3633352				ENSORLG00000012022	23	8912402										ENSXETG00000018158	scaffold_11	3383575
FAM72A	ENSG00000196550	1	204303958	ENSG00000203817	1	147717079				ENSGALG00000000791	26	2194370	ENSORLG00000015806	5	28804376	ENSGACG00000000371	scaffold_27	609206	ENSDARG00000070587	11	21105868	ENSTRUG00000001354	scaffold_79	239900	ENSXETG00000024988	scaffold_962	8100
FAM72A	ENSG00000196550	1	204303958	ENSG00000188610	1	120640526							ENSORLG00000015806	5	28804376				ENSDARG00000070621	11	20102532				ENSXETG00000024988	scaffold_962	8100
FAM72A	ENSG00000196550	1	204303958	ENSG00000215784	NT_113874	94675							ENSORLG00000015806	5	28804376										ENSXETG00000024988	scaffold_962	8100
LAMB3	ENSG00000196878	1	207854843				ENSMUSG00000026639	1	195128220	ENSGALG00000001343	26	2935121	ENSORLG00000010256	5	19042379	ENSGACG00000011602	groupXVII	12652011				ENSTRUG00000000330	scaffold_213	50685	ENSXETG00000008940	scaffold_61	1300458
FLNA	ENSG00000196924	X	153230091				ENSMUSG00000031328	X	71468800				ENSORLG00000001982	7	4485121										ENSXETG00000014268	scaffold_275	715783
WDR45	ENSG00000196998	X	48819036	ENSG00000141580	17	78165742	ENSMUSG00000039382	X	7299346				ENSORLG00000000386	12	215168	ENSGACG00000015533	groupXIV	244490	ENSDARG00000068598	10	34689859	ENSTRUG00000018598	scaffold_27	871545	ENSXETG00000009814	scaffold_130	1617276
GPX1	ENSG00000197582	3	49369825	ENSG00000176153	14	64475959	ENSMUSG00000063856	9	108241605	ENSGALG00000004521	13	13133782	ENSORLG00000007076	10	15968262	ENSGACG00000018379	groupIV	13399655	ENSDARG00000043342	14	53613420				ENSXETG00000015830	scaffold_278	630469
GPX1	ENSG00000197582	3	49369825	ENSG00000198704	6	28579052	ENSMUSG00000063856	9	108241605				ENSORLG00000007076	10	15968262										ENSXETG00000015830	scaffold_278	630469
GPX1	ENSG00000197582	3	49369825	ENSG00000211445	5	150380409	ENSMUSG00000063856	9	108241605				ENSORLG00000007076	10	15968262										ENSXETG00000015830	scaffold_278	630469
GPX1	ENSG00000197582	3	49369825	ENSG00000079782	6	28601768	ENSMUSG00000063856	9	108241605				ENSORLG00000007076	10	15968262										ENSXETG00000015830	scaffold_278	630469
CR1L	ENSG00000197721	1	205909402
TXNRD3	ENSG00000197763	3	127809027	ENSG00000198431	12	103204857	ENSMUSG00000000811	6	89593982	ENSGALG00000006193	12	10676065	ENSORLG00000011831	5	23871442	ENSGACG00000010836	groupXVII	11019436	ENSDARG00000017864	Zv7_NA7243	835	ENSTRUG00000000449	scaffold_150	399549	ENSXETG00000004794	scaffold_353	67983
TXNRD3	ENSG00000197763	3	127809027	ENSG00000184470	22	18243040	ENSMUSG00000000811	6	89593982				ENSORLG00000011831	5	23871442										ENSXETG00000004794	scaffold_353	67983
MEIG1	ENSG00000197889	10	15041444				ENSMUSG00000026650	2	3326315	ENSGALG00000000451	1	7887175				ENSGACG00000020074	groupIV	32355793	ENSDARG00000045705	4	9974640				ENSXETG00000005411	scaffold_138	996970
MEIG1	ENSG00000197889	10	15041444							ENSGALG00000000647	Un_random	45753456				ENSGACG00000020074	groupIV	32355793
AVPR1B	ENSG00000198049	1	204390567	ENSG00000166148	12	61826483	ENSMUSG00000026432	1	133495691	ENSGALG00000000788	26	2176182													ENSXETG00000005930	scaffold_962	38593
AVPR1B	ENSG00000198049	1	204390567	ENSG00000180914	3	8767114	ENSMUSG00000026432	1	133495691																ENSXETG00000005930	scaffold_962	38593
AVPR1B	ENSG00000198049	1	204390567	ENSG00000126895	X	152821179	ENSMUSG00000026432	1	133495691																ENSXETG00000005930	scaffold_962	38593
QRICH1	ENSG00000198218	3	49042148				ENSMUSG00000006673	9	108419445	ENSGALG00000006867	12	11878667	ENSORLG00000010668	7	17186977	ENSGACG00000002881	groupXII	869587	ENSDARG00000019797	11	14779356	ENSTRUG00000003738	scaffold_527	31162	ENSXETG00000009347	scaffold_44	1331055
QRICH1	ENSG00000198218	3	49042148				ENSMUSG00000006673	9	108419445	ENSGALG00000006867	12	11878667	ENSORLG00000002740	5	3956553	ENSGACG00000002881	groupXII	869587				ENSTRUG00000012362	scaffold_87	470398	ENSXETG00000009347	scaffold_44	1331055
QRICH1	ENSG00000198218	3	49042148							ENSGALG00000006867	12	11878667				ENSGACG00000001649	scaffold_27	4819144				ENSTRUG00000003738	scaffold_527	31162
QRICH1	ENSG00000198218	3	49042148							ENSGALG00000006867	12	11878667				ENSGACG00000001649	scaffold_27	4819144	ENSDARG00000031600	20	15432195	ENSTRUG00000012362	scaffold_87	470398
RD3	ENSG00000198570	1	209717405				ENSMUSG00000049353	1	193801278	ENSGALG00000009861	3	23393065	ENSORLG00000019797	scaffold2439	1733	ENSGACG00000009909	groupXVIII	9548536	ENSDARG00000057513	11	18713516	ENSTRUG00000018003	scaffold_94	662928	ENSXETG00000014442	scaffold_108	965948
MDM4	ENSG00000198625	1	202752134				ENSMUSG00000054387	1	134886422	ENSGALG00000000636	26	1614806	ENSORLG00000015916	5	29258645	ENSGACG00000000347	scaffold_27	219652	ENSDARG00000016753	11	22078851	ENSTRUG00000001298	scaffold_169	33296	ENSXETG00000000035	scaffold_513	589342
IPO9	ENSG00000198700	1	200064911				ENSMUSG00000041879	1	137278892	ENSGALG00000000397	26	571039	ENSORLG00000005758	5	9997549	ENSGACG00000006233	groupXVII	4925704	ENSDARG00000045519	4	21628125	ENSTRUG00000012941	scaffold_77	878555	ENSXETG00000007974	scaffold_512	319792
SFMBT2	ENSG00000198879	10	7244255	ENSG00000163935	3	52913668	ENSMUSG00000061186	2	10292074	ENSGALG00000009279	1	3831554	ENSORLG00000016910	23	21347486	ENSGACG00000020098	groupIV	32534147				ENSTRUG00000011786	scaffold_21	891798	ENSXETG00000001863	scaffold_11	3858479
SFMBT2	ENSG00000198879	10	7244255	ENSG00000100395	22	39931259	ENSMUSG00000061186	2	10292074				ENSORLG00000016910	23	21347486										ENSXETG00000001863	scaffold_11	3858479
SFMBT2	ENSG00000198879	10	7244255	ENSG00000011258	17	46609785	ENSMUSG00000061186	2	10292074				ENSORLG00000016910	23	21347486										ENSXETG00000001863	scaffold_11	3858479
SFMBT2	ENSG00000198879	10	7244255	ENSG00000185513	20	41576467	ENSMUSG00000061186	2	10292074				ENSORLG00000016910	23	21347486										ENSXETG00000001863	scaffold_11	3858479
SFMBT2	ENSG00000198879	10	7244255	ENSG00000154655	18	5944705	ENSMUSG00000061186	2	10292074				ENSORLG00000016910	23	21347486										ENSXETG00000001863	scaffold_11	3858479
SFMBT2	ENSG00000198879	10	7244255	ENSG00000198945	6	130381427	ENSMUSG00000061186	2	10292074				ENSORLG00000016910	23	21347486										ENSXETG00000001863	scaffold_11	3858479
SFMBT2	ENSG00000198879	10	7244255	ENSG00000010803	1	41265461	ENSMUSG00000061186	2	10292074				ENSORLG00000016910	23	21347486										ENSXETG00000001863	scaffold_11	3858479
SFMBT2	ENSG00000198879	10	7244255	ENSG00000102098	X	18167355	ENSMUSG00000061186	2	10292074				ENSORLG00000016910	23	21347486										ENSXETG00000001863	scaffold_11	3858479
SFMBT2	ENSG00000198879	10	7244255	ENSG00000146285	6	108130060	ENSMUSG00000061186	2	10292074				ENSORLG00000016910	23	21347486										ENSXETG00000001863	scaffold_11	3858479
SHISA4	ENSG00000198892	1	200124655				ENSMUSG00000041889	1	137268034				ENSORLG00000005773	5	10016701	ENSGACG00000006225	groupXVII	4919848	ENSDARG00000006307	11	22105000	ENSTRUG00000012900	scaffold_77	874822
GDI1	ENSG00000203879	X	153318705	ENSG00000057608	10	5847192	ENSMUSG00000015291	X	71550595				ENSORLG00000016266	7	25504273	ENSGACG00000011384	groupXII	15200347	ENSDARG00000056122	23	24503005	ENSTRUG00000009351	scaffold_199	495424	ENSXETG00000003376	scaffold_1144	140823
GDI1	ENSG00000203879	X	153318705	ENSG00000071553	X	153310172	ENSMUSG00000015291	X	71550595				ENSORLG00000016266	7	25504273										ENSXETG00000003376	scaffold_1144	140823
PTPLB	ENSG00000206527	3	124693087	ENSG00000165996	10	17671971	ENSMUSG00000035376	16	35022514	ENSGALG00000011704	7	28739236	ENSORLG00000009719	21	6030384	ENSGACG00000001232	scaffold_181	43227	ENSDARG00000014806	9	32270050	ENSTRUG00000014469	scaffold_38	1094287	ENSXETG00000007988	scaffold_1611	37344
TMEM110	ENSG00000213533	3	52842206				ENSMUSG00000006526	14	31638788	ENSGALG00000001720	12	816166	ENSORLG00000007776	5	14531191	ENSGACG00000009563	groupXVII	9718740	ENSDARG00000013694	11	17568129	ENSTRUG00000004083	scaffold_33	14119	ENSXETG00000009368	scaffold_88	1838328
NCKIPSD	ENSG00000213672	3	48676368				ENSMUSG00000032598	9	108710730	ENSGALG00000005713	12	9228930	ENSORLG00000018563	ultracontig62	237261	ENSGACG00000001188	scaffold_27	3281073				ENSTRUG00000011428	scaffold_87	437241	ENSXETG00000009319	scaffold_44	1960613
AC104448.2	ENSG00000213689	3	48463254	ENSG00000183479	X	152363372	ENSMUSG00000049734	9	108960447																ENSXETG00000024740	scaffold_154	2183756
IQCF5	ENSG00000214681	3	51882891	ENSG00000173389	3	51818837	ENSMUSG00000066382	9	106417880
IQCF5	ENSG00000214681	3	51882891	ENSG00000184345	3	51870685	ENSMUSG00000066382	9	106417880
IQCF5	ENSG00000214681	3	51882891	ENSG00000214686	3	51787691	ENSMUSG00000066382	9	106417880
NAT6	ENSG00000214699	3	50308838				ENSMUSG00000079334	9	107482498							ENSGACG00000005802	groupXII	7159151							ENSXETG00000007327	scaffold_159	1408270
IFRD2	ENSG00000214706	3	50300192	ENSG00000006652	7	111850462	ENSMUSG00000010048	9	107490049				ENSORLG00000003221	7	6863441	ENSGACG00000005812	groupXII	7173038	ENSDARG00000036811	8	24821237	ENSTRUG00000008683	scaffold_54	270243	ENSXETG00000007325	scaffold_159	1418244
AL592146.8	ENSG00000219133	1	202386222
ISY1	ENSG00000221812	3	130328948				ENSMUSG00000030056	6	87768783	ENSGALG00000005012	12	5264146	ENSORLG00000013250	5	25953094	ENSGACG00000003342	groupXVII	535610	ENSDARG00000063629	11	1821963	ENSTRUG00000002546	scaffold_7728	2310	ENSXETG00000018921	scaffold_12798	1081
TWF2	ENSG00000221814	3	52237670	ENSG00000151239	12	42473795	ENSMUSG00000023277	9	106105458				ENSORLG00000003843	5	6640284	ENSGACG00000001663	scaffold_27	4834374	ENSDARG00000009727	11	14747986				ENSXETG00000002765	scaffold_159	296387
TWF2	ENSG00000221814	3	52237670	ENSG00000164091	3	52263478	ENSMUSG00000023277	9	106105458				ENSORLG00000003843	5	6640284										ENSXETG00000002765	scaffold_159	296387
TWF2	ENSG00000221814	3	52237670	ENSG00000151239	12	42473795	ENSMUSG00000023277	9	106105458				ENSORLG00000018777	ultracontig62	282219										ENSXETG00000002765	scaffold_159	296387
TWF2	ENSG00000221814	3	52237670	ENSG00000164091	3	52263478	ENSMUSG00000023277	9	106105458				ENSORLG00000018777	ultracontig62	282219										ENSXETG00000002765	scaffold_159	296387
SLC12A8	ENSG00000221955	3	126284170				ENSMUSG00000035506	16	33517414	ENSGALG00000012045	7	29577586				ENSGACG00000006616	groupXVI	12896630
CACNA1S	ENSG00000081248	1	199275263				ENSMUSG00000026407	1	137949361	ENSGALG00000000730	26	254791	ENSORLG00000007431	7	12077425	ENSGACG00000008900	groupXII	10969491	ENSDARG00000042552	8	24179392	ENSTRUG00000013571	scaffold_66	705801	ENSXETG00000015130	scaffold_771	391785
CACNA1S	ENSG00000081248	1	199275263				ENSMUSG00000026407	1	137949361	ENSGALG00000000730	26	254791	ENSORLG00000007431	7	12077425	ENSGACG00000008900	groupXII	10969491	ENSDARG00000029457	22	7279579	ENSTRUG00000001782	scaffold_542	5595	ENSXETG00000015130	scaffold_771	391785
CACNA1S	ENSG00000081248	1	199275263							ENSGALG00000000730	26	254791	ENSORLG00000007431	7	12077425	ENSGACG00000011658	groupXVII	13141800				ENSTRUG00000013571	scaffold_66	705801
CACNA1S	ENSG00000081248	1	199275263							ENSGALG00000000730	26	254791	ENSORLG00000007431	7	12077425	ENSGACG00000011658	groupXVII	13141800				ENSTRUG00000001782	scaffold_542	5595
CACNA1S	ENSG00000081248	1	199275263							ENSGALG00000000730	26	254791	ENSORLG00000010732	5	19397699	ENSGACG00000008900	groupXII	10969491				ENSTRUG00000013571	scaffold_66	705801
CACNA1S	ENSG00000081248	1	199275263							ENSGALG00000000730	26	254791	ENSORLG00000010732	5	19397699	ENSGACG00000008900	groupXII	10969491				ENSTRUG00000001782	scaffold_542	5595
CACNA1S	ENSG00000081248	1	199275263							ENSGALG00000000730	26	254791	ENSORLG00000010732	5	19397699	ENSGACG00000011658	groupXVII	13141800				ENSTRUG00000013571	scaffold_66	705801
CACNA1S	ENSG00000081248	1	199275263							ENSGALG00000000730	26	254791	ENSORLG00000010732	5	19397699	ENSGACG00000011658	groupXVII	13141800				ENSTRUG00000001782	scaffold_542	5595
CACNA1E	ENSG00000198216	1	179648918							ENSGALG00000003833	8	6014196	ENSORLG00000017305	4	33934756	ENSGACG00000010867	groupVIII	13695203				ENSTRUG00000009289	scaffold_122	182273
CACNA1E	ENSG00000198216	1	179648918							ENSGALG00000003833	8	6014196	ENSORLG00000017305	4	33934756	ENSGACG00000010867	groupVIII	13695203				ENSTRUG00000008613	scaffold_107	415952
CACNA1E	ENSG00000198216	1	179648918							ENSGALG00000003833	8	6014196	ENSORLG00000017305	4	33934756	ENSGACG00000017893	groupIII	16251876				ENSTRUG00000009289	scaffold_122	182273
CACNA1E	ENSG00000198216	1	179648918							ENSGALG00000003833	8	6014196	ENSORLG00000017305	4	33934756	ENSGACG00000017893	groupIII	16251876				ENSTRUG00000008613	scaffold_107	415952
CACNA1E	ENSG00000198216	1	179648918							ENSGALG00000003833	8	6014196	ENSORLG00000017409	17	27887395	ENSGACG00000010867	groupVIII	13695203				ENSTRUG00000009289	scaffold_122	182273
CACNA1E	ENSG00000198216	1	179648918							ENSGALG00000003833	8	6014196	ENSORLG00000017409	17	27887395	ENSGACG00000010867	groupVIII	13695203				ENSTRUG00000008613	scaffold_107	415952
CACNA1E	ENSG00000198216	1	179648918							ENSGALG00000003833	8	6014196	ENSORLG00000017409	17	27887395	ENSGACG00000017893	groupIII	16251876				ENSTRUG00000009289	scaffold_122	182273
CACNA1E	ENSG00000198216	1	179648918				ENSMUSG00000004110	1	156239649	ENSGALG00000003833	8	6014196	ENSORLG00000017409	17	27887395	ENSGACG00000017893	groupIII	16251876	ENSDARG00000062346	8	48178790	ENSTRUG00000008613	scaffold_107	415952	ENSXETG00000012458	scaffold_287	72992
