# Supplementary material for: Whole genome duplications and expansion of the vertebrate GATA transcription factor gene family
Source: BMC Evol Biol. 2009 Aug 20;9:207. doi: 10.1186/1471-2148-9-207 (PMC2857956; doi:10.1186/1471-2148-9-207)
Supplement: Additional file 3 — Table of GATA456 syntenic genes. ENSEMBL Gene IDs, chromosomal location, and gene start is given for the human gene for each gene included in the GATA456 region, as well as the human paralog, annotations, and orthologs annotations in seven vertebrate species. [file 1471-2148-9-207-S3.xls]

## Sheet: Original Alignment
Human Associated Gene Name	Human Ensembl Gene ID	Human Chromosome Name	Human Gene Start (bp)	Human Paralog Ensembl Gene ID	Human Paralog Chromosome	Human Paralog Chr Start (bp)	Mouse Ensembl Gene ID	Mouse Chromosome	Mouse Chromosome Start (bp)	Chicken Ensembl Gene ID	Chicken Chromosome	Chicken Chromosome Start (bp)	Medaka Ensembl Gene ID	Medaka Chromosome	Medaka Chromosome Start (bp)	Stickleback Ensembl Gene ID	Stickleback Chromosome	Stickleback Chromosome Start (bp)	Zebrafish Ensembl ID	Zebrafish Chromosome	Zebrafish Chromosome Start (bp)	Fugu Ensembl Gene ID	Fugu Chromosome	Fugu Chromosome Start (bp)	Xenopus Ensembl Gene ID	Xenopus Chromosome	Xenopus Chromosome Start (bp)
ZNF521	ENSG00000198795	18	20895889	ENSG00000102935	16	48082023	ENSMUSG00000024420	18	13846725	ENSGALG00000015112	2	106875940	ENSORLG00000016949	17	26343923	ENSGACG00000013251	groupIII	984289	ENSDARG00000005353	18	41764863	ENSTRUG00000003333	scaffold_2414	9218
HRH4	ENSG00000134489	18	20294591	ENSG00000101180	20	60223422	ENSMUSG00000037346	18	13165499	ENSGALG00000015104	2	106554028	ENSORLG00000001382	4	3284525	ENSGACG00000014370	groupVIII	18941078	ENSDARG00000045137	Zv7_NA1383	41121	ENSTRUG00000001856	scaffold_285	48666	ENSXETG00000004368	scaffold_1169	54678
HRH4	ENSG00000134489	18	20294591	ENSG00000101180	20	60223422	ENSMUSG00000037346	18	13165499	ENSGALG00000015104	2	106554028	ENSORLG00000016939	17	26313372	ENSGACG00000013253	groupIII	1075302	ENSDARG00000060458	Zv7_NA1130	34708	ENSTRUG00000001856	scaffold_285	48666	ENSXETG00000004368	scaffold_1169	54678
HRH4	ENSG00000134489	18	20294591	ENSG00000101180	20	60223422	ENSMUSG00000037346	18	13165499	ENSGALG00000015104	2	106554028				ENSGACG00000013253	groupIII	1075302	ENSDARG00000045137	Zv7_NA1383	41121	ENSTRUG00000015894	scaffold_13	1700397	ENSXETG00000004368	scaffold_1169	54678
HRH4	ENSG00000134489	18	20294591	ENSG00000101180	20	60223422	ENSMUSG00000037346	18	13165499	ENSGALG00000015104	2	106554028				ENSGACG00000013253	groupIII	1075302	ENSDARG00000060458	Zv7_NA1130	34708	ENSTRUG00000015894	scaffold_13	1700397	ENSXETG00000004368	scaffold_1169	54678
HRH4	ENSG00000134489	18	20294591	ENSG00000101180	20	60223422	ENSMUSG00000037346	18	13165499	ENSGALG00000015104	2	106554028				ENSGACG00000013253	groupIII	1075302	ENSDARG00000045137	Zv7_NA1383	41121	ENSTRUG00000001856	scaffold_285	48666	ENSXETG00000025188	scaffold_1169	119371
HRH4	ENSG00000134489	18	20294591	ENSG00000101180	20	60223422	ENSMUSG00000037346	18	13165499	ENSGALG00000015104	2	106554028				ENSGACG00000013253	groupIII	1075302	ENSDARG00000060458	Zv7_NA1130	34708	ENSTRUG00000001856	scaffold_285	48666	ENSXETG00000025188	scaffold_1169	119371
HRH4	ENSG00000134489	18	20294591	ENSG00000101180	20	60223422	ENSMUSG00000037346	18	13165499	ENSGALG00000015104	2	106554028				ENSGACG00000013253	groupIII	1075302	ENSDARG00000045137	Zv7_NA1383	41121	ENSTRUG00000015894	scaffold_13	1700397	ENSXETG00000025188	scaffold_1169	119371
HRH4	ENSG00000134489	18	20294591	ENSG00000101180	20	60223422	ENSMUSG00000037346	18	13165499	ENSGALG00000015104	2	106554028				ENSGACG00000013253	groupIII	1075302	ENSDARG00000060458	Zv7_NA1130	34708	ENSTRUG00000015894	scaffold_13	1700397	ENSXETG00000025188	scaffold_1169	119371
IMPACT	ENSG00000154059	18	20260680	ENSG00000214890	5	78331972	ENSMUSG00000024423	18	13130791	ENSGALG00000015093	2	106529413	ENSORLG00000001414	4	3300736				ENSDARG00000043288	22	1906369	ENSTRUG00000015867	scaffold_13	1681806	ENSXETG00000015258	scaffold_1169	10500
OSBPL1A	ENSG00000141447	18	19996011	ENSG00000130703	20	60246975	ENSMUSG00000044252	18	12914537	ENSGALG00000015086	2	106446138	ENSORLG00000001466	4	3320072	ENSGACG00000010903	scaffold_211	760	ENSDARG00000053746	Zv7_NA2934	10147	ENSTRUG00000015809	scaffold_13	1667401	ENSXETG00000015091	scaffold_84	3025678
OSBPL1A	ENSG00000141447	18	19996011	ENSG00000006025	17	43239732	ENSMUSG00000044252	18	12914537	ENSGALG00000015086	2	106446138	ENSORLG00000016922	17	26275924	ENSGACG00000010903	scaffold_211	760	ENSDARG00000053746	Zv7_NA2934	10147	ENSTRUG00000015809	scaffold_13	1667401	ENSXETG00000015091	scaffold_84	3025678
OSBPL1A	ENSG00000141447	18	19996011	ENSG00000070882	7	24802691	ENSMUSG00000044252	18	12914537	ENSGALG00000015086	2	106446138				ENSGACG00000010903	scaffold_211	760	ENSDARG00000053746	Zv7_NA2934	10147	ENSTRUG00000015809	scaffold_13	1667401	ENSXETG00000015091	scaffold_84	3025678
OSBPL1A	ENSG00000141447	18	19996011	ENSG00000079156	2	178767454	ENSMUSG00000044252	18	12914537	ENSGALG00000015086	2	106446138				ENSGACG00000010903	scaffold_211	760	ENSDARG00000053746	Zv7_NA2934	10147	ENSTRUG00000015809	scaffold_13	1667401	ENSXETG00000015091	scaffold_84	3025678
OSBPL1A	ENSG00000141447	18	19996011	ENSG00000144909	3	126730392	ENSMUSG00000044252	18	12914537	ENSGALG00000015086	2	106446138				ENSGACG00000010903	scaffold_211	760	ENSDARG00000053746	Zv7_NA2934	10147	ENSTRUG00000015809	scaffold_13	1667401	ENSXETG00000015091	scaffold_84	3025678
OSBPL1A	ENSG00000141447	18	19996011	ENSG00000117859	1	51815439	ENSMUSG00000044252	18	12914537	ENSGALG00000015086	2	106446138				ENSGACG00000010903	scaffold_211	760	ENSDARG00000053746	Zv7_NA2934	10147	ENSTRUG00000015809	scaffold_13	1667401	ENSXETG00000015091	scaffold_84	3025678
OSBPL1A	ENSG00000141447	18	19996011	ENSG00000144645	3	31674407	ENSMUSG00000044252	18	12914537	ENSGALG00000015086	2	106446138				ENSGACG00000010903	scaffold_211	760	ENSDARG00000053746	Zv7_NA2934	10147	ENSTRUG00000015809	scaffold_13	1667401	ENSXETG00000015091	scaffold_84	3025678
OSBPL1A	ENSG00000141447	18	19996011	ENSG00000130703	20	60246975	ENSMUSG00000044252	18	12914537	ENSGALG00000015086	2	106446138				ENSGACG00000013256	groupIII	1085397	ENSDARG00000011281	22	13922942	ENSTRUG00000015809	scaffold_13	1667401	ENSXETG00000015091	scaffold_84	3025678
OSBPL1A	ENSG00000141447	18	19996011	ENSG00000006025	17	43239732	ENSMUSG00000044252	18	12914537	ENSGALG00000015086	2	106446138				ENSGACG00000013256	groupIII	1085397	ENSDARG00000011281	22	13922942	ENSTRUG00000015809	scaffold_13	1667401	ENSXETG00000015091	scaffold_84	3025678
OSBPL1A	ENSG00000141447	18	19996011	ENSG00000070882	7	24802691	ENSMUSG00000044252	18	12914537	ENSGALG00000015086	2	106446138				ENSGACG00000013256	groupIII	1085397	ENSDARG00000011281	22	13922942	ENSTRUG00000015809	scaffold_13	1667401	ENSXETG00000015091	scaffold_84	3025678
OSBPL1A	ENSG00000141447	18	19996011	ENSG00000079156	2	178767454	ENSMUSG00000044252	18	12914537	ENSGALG00000015086	2	106446138				ENSGACG00000013256	groupIII	1085397	ENSDARG00000011281	22	13922942	ENSTRUG00000015809	scaffold_13	1667401	ENSXETG00000015091	scaffold_84	3025678
OSBPL1A	ENSG00000141447	18	19996011	ENSG00000144909	3	126730392	ENSMUSG00000044252	18	12914537	ENSGALG00000015086	2	106446138				ENSGACG00000013256	groupIII	1085397	ENSDARG00000011281	22	13922942	ENSTRUG00000015809	scaffold_13	1667401	ENSXETG00000015091	scaffold_84	3025678
OSBPL1A	ENSG00000141447	18	19996011	ENSG00000117859	1	51815439	ENSMUSG00000044252	18	12914537	ENSGALG00000015086	2	106446138				ENSGACG00000013256	groupIII	1085397	ENSDARG00000011281	22	13922942	ENSTRUG00000015809	scaffold_13	1667401	ENSXETG00000015091	scaffold_84	3025678
OSBPL1A	ENSG00000141447	18	19996011	ENSG00000144645	3	31674407	ENSMUSG00000044252	18	12914537	ENSGALG00000015086	2	106446138				ENSGACG00000013256	groupIII	1085397	ENSDARG00000011281	22	13922942	ENSTRUG00000015809	scaffold_13	1667401	ENSXETG00000015091	scaffold_84	3025678
OSBPL1A	ENSG00000141447	18	19996011	ENSG00000144645	3	31674407	ENSMUSG00000044252	18	12914537	ENSGALG00000015086	2	106446138				ENSGACG00000013256	groupIII	1085397	ENSDARG00000053746	Zv7_NA2934	10147	ENSTRUG00000002151	scaffold_285	56484	ENSXETG00000015091	scaffold_84	3025678
OSBPL1A	ENSG00000141447	18	19996011	ENSG00000144645	3	31674407	ENSMUSG00000044252	18	12914537	ENSGALG00000015086	2	106446138				ENSGACG00000013256	groupIII	1085397	ENSDARG00000053746	Zv7_NA2934	10147	ENSTRUG00000002151	scaffold_285	56484	ENSXETG00000015091	scaffold_84	3025678
OSBPL1A	ENSG00000141447	18	19996011	ENSG00000144645	3	31674407	ENSMUSG00000044252	18	12914537	ENSGALG00000015086	2	106446138				ENSGACG00000013256	groupIII	1085397	ENSDARG00000053746	Zv7_NA2934	10147	ENSTRUG00000002151	scaffold_285	56484	ENSXETG00000015091	scaffold_84	3025678
OSBPL1A	ENSG00000141447	18	19996011	ENSG00000144645	3	31674407	ENSMUSG00000044252	18	12914537	ENSGALG00000015086	2	106446138				ENSGACG00000013256	groupIII	1085397	ENSDARG00000053746	Zv7_NA2934	10147	ENSTRUG00000002151	scaffold_285	56484	ENSXETG00000015091	scaffold_84	3025678
OSBPL1A	ENSG00000141447	18	19996011	ENSG00000144645	3	31674407	ENSMUSG00000044252	18	12914537	ENSGALG00000015086	2	106446138				ENSGACG00000013256	groupIII	1085397	ENSDARG00000053746	Zv7_NA2934	10147	ENSTRUG00000002151	scaffold_285	56484	ENSXETG00000015091	scaffold_84	3025678
OSBPL1A	ENSG00000141447	18	19996011	ENSG00000144645	3	31674407	ENSMUSG00000044252	18	12914537	ENSGALG00000015086	2	106446138				ENSGACG00000013256	groupIII	1085397	ENSDARG00000053746	Zv7_NA2934	10147	ENSTRUG00000002151	scaffold_285	56484	ENSXETG00000015091	scaffold_84	3025678
OSBPL1A	ENSG00000141447	18	19996011	ENSG00000144645	3	31674407	ENSMUSG00000044252	18	12914537	ENSGALG00000015086	2	106446138				ENSGACG00000013256	groupIII	1085397	ENSDARG00000053746	Zv7_NA2934	10147	ENSTRUG00000002151	scaffold_285	56484	ENSXETG00000015091	scaffold_84	3025678
OSBPL1A	ENSG00000141447	18	19996011	ENSG00000144645	3	31674407	ENSMUSG00000044252	18	12914537	ENSGALG00000015086	2	106446138				ENSGACG00000013256	groupIII	1085397	ENSDARG00000011281	22	13922942	ENSTRUG00000002151	scaffold_285	56484	ENSXETG00000015091	scaffold_84	3025678
OSBPL1A	ENSG00000141447	18	19996011	ENSG00000144645	3	31674407	ENSMUSG00000044252	18	12914537	ENSGALG00000015086	2	106446138				ENSGACG00000013256	groupIII	1085397	ENSDARG00000011281	22	13922942	ENSTRUG00000002151	scaffold_285	56484	ENSXETG00000015091	scaffold_84	3025678
OSBPL1A	ENSG00000141447	18	19996011	ENSG00000144645	3	31674407	ENSMUSG00000044252	18	12914537	ENSGALG00000015086	2	106446138				ENSGACG00000013256	groupIII	1085397	ENSDARG00000011281	22	13922942	ENSTRUG00000002151	scaffold_285	56484	ENSXETG00000015091	scaffold_84	3025678
OSBPL1A	ENSG00000141447	18	19996011	ENSG00000144645	3	31674407	ENSMUSG00000044252	18	12914537	ENSGALG00000015086	2	106446138				ENSGACG00000013256	groupIII	1085397	ENSDARG00000011281	22	13922942	ENSTRUG00000002151	scaffold_285	56484	ENSXETG00000015091	scaffold_84	3025678
OSBPL1A	ENSG00000141447	18	19996011	ENSG00000144645	3	31674407	ENSMUSG00000044252	18	12914537	ENSGALG00000015086	2	106446138				ENSGACG00000013256	groupIII	1085397	ENSDARG00000011281	22	13922942	ENSTRUG00000002151	scaffold_285	56484	ENSXETG00000015091	scaffold_84	3025678
OSBPL1A	ENSG00000141447	18	19996011	ENSG00000144645	3	31674407	ENSMUSG00000044252	18	12914537	ENSGALG00000015086	2	106446138				ENSGACG00000013256	groupIII	1085397	ENSDARG00000011281	22	13922942	ENSTRUG00000002151	scaffold_285	56484	ENSXETG00000015091	scaffold_84	3025678
OSBPL1A	ENSG00000141447	18	19996011	ENSG00000144645	3	31674407	ENSMUSG00000044252	18	12914537	ENSGALG00000015086	2	106446138				ENSGACG00000013256	groupIII	1085397	ENSDARG00000011281	22	13922942	ENSTRUG00000002151	scaffold_285	56484	ENSXETG00000015091	scaffold_84	3025678
CABYR	ENSG00000154040	18	19972940				ENSMUSG00000024430	18	12899864
TTC39C	ENSG00000168234	18	19826735				ENSMUSG00000024424	18	12802292	ENSGALG00000015064	2	106405202	ENSORLG00000016907	17	26265736	ENSGACG00000004440	groupVIII	3119509	ENSDARG00000010191	22	13948773	ENSTRUG00000002949	scaffold_285	69073	ENSXETG00000015100	scaffold_84	2973757
TTC39C	ENSG00000168234	18	19826735				ENSMUSG00000024424	18	12802292	ENSGALG00000015064	2	106405202	ENSORLG00000001287	4	3153225	ENSGACG00000013290	groupIII	1101686	ENSDARG00000010191	22	13948773	ENSTRUG00000011251	scaffold_67	636609	ENSXETG00000015100	scaffold_84	2973757
LAMA3	ENSG00000053747	18	19523560	ENSG00000130702	20	60317516	ENSMUSG00000024421	18	12570050	ENSGALG00000015056	2	106275582							ENSDARG00000032678	20	54517618				ENSXETG00000015102	scaffold_84	2833445
ANKRD29	ENSG00000154065	18	19433978				ENSMUSG00000057766	18	12412465	ENSGALG00000015034	2	106238168	ENSORLG00000001496	4	3388375	ENSGACG00000010979	scaffold_211	18243	ENSDARG00000057159	22	14016911	ENSTRUG00000016177	scaffold_13	1830872
NPC1	ENSG00000141458	18	19365463	ENSG00000015520	7	44518664	ENSMUSG00000024413	18	12348203	ENSGALG00000015030	2	106201383	ENSORLG00000017682	17	29543938	ENSGACG00000017295	groupIII	13506099				ENSTRUG00000012253	scaffold_68	737566	ENSXETG00000017177	scaffold_84	2712388
C18orf8	ENSG00000141452	18	19337460				ENSMUSG00000024410	18	12327261	ENSGALG00000015011	2	106186277	ENSORLG00000003346	20	1866661	ENSGACG00000000875	scaffold_550	24	ENSDARG00000029307	24	31647995	ENSTRUG00000006664	scaffold_317	156625
RIOK3	ENSG00000101782	18	19286785	ENSG00000124784	6	7335061	ENSMUSG00000024404	18	12287359	ENSGALG00000015004	2	106174402	ENSORLG00000003395	20	1881648	ENSGACG00000000880	scaffold_550	4908	ENSDARG00000042751	Zv7_NA549	3143	ENSTRUG00000007055	scaffold_317	161814	ENSXETG00000027370	scaffold_84	2685944
C18orf45	ENSG00000134490	18	19129975				ENSMUSG00000049411	18	12139812	ENSGALG00000022858	2	106081173													ENSXETG00000017179	scaffold_84	2674378
RBBP8	ENSG00000101773	18	18767293				ENSMUSG00000041238	18	11815936	ENSGALG00000014982	2	105975881
GATA6	ENSG00000141448	18	18003414	ENSG00000130700	20	60471948	ENSMUSG00000005836	18	11052508	ENSGALG00000014976	2	105796437	ENSORLG00000017667	17	29466946	ENSGACG00000017300	groupIII	13558657	ENSDARG00000035831	2	50921453	ENSTRUG00000012674	scaffold_68	789110	ENSXETG00000003144	scaffold_84	2394618
GATA6	ENSG00000141448	18	18003414	ENSG00000136574	8	11599162	ENSMUSG00000005836	18	11052508	ENSGALG00000014976	2	105796437				ENSGACG00000017300	groupIII	13558657	ENSDARG00000035831	2	50921453	ENSTRUG00000012674	scaffold_68	789110	ENSXETG00000003144	scaffold_84	2394618
GATA6	ENSG00000141448	18	18003414	ENSG00000179348	3	129680962	ENSMUSG00000005836	18	11052508	ENSGALG00000014976	2	105796437				ENSGACG00000017300	groupIII	13558657	ENSDARG00000035831	2	50921453	ENSTRUG00000012674	scaffold_68	789110	ENSXETG00000003144	scaffold_84	2394618
GATA6	ENSG00000141448	18	18003414	ENSG00000107485	10	8136673	ENSMUSG00000005836	18	11052508	ENSGALG00000014976	2	105796437				ENSGACG00000017300	groupIII	13558657	ENSDARG00000035831	2	50921453	ENSTRUG00000012674	scaffold_68	789110	ENSXETG00000003144	scaffold_84	2394618
GATA6	ENSG00000141448	18	18003414	ENSG00000102145	X	48529906	ENSMUSG00000005836	18	11052508	ENSGALG00000014976	2	105796437				ENSGACG00000017300	groupIII	13558657	ENSDARG00000035831	2	50921453	ENSTRUG00000012674	scaffold_68	789110	ENSXETG00000003144	scaffold_84	2394618
MIB1	ENSG00000101752	18	17575543	ENSG00000197530	1	1540736	ENSMUSG00000024294	18	10725623	ENSGALG00000014974	2	105631495	ENSORLG00000017661	17	29387620	ENSGACG00000017309	groupIII	13583522	ENSDARG00000055581	2	50860533	ENSTRUG00000012844	scaffold_68	809082	ENSXETG00000003146	scaffold_84	2225737
MIB1	ENSG00000101752	18	17575543	ENSG00000197530	1	1540736	ENSMUSG00000024294	18	10725623	ENSGALG00000014974	2	105631495				ENSGACG00000017309	groupIII	13583522	ENSDARG00000008424	Zv7_NA998	169705	ENSTRUG00000012844	scaffold_68	809082	ENSXETG00000003146	scaffold_84	2225737
ABHD3	ENSG00000158201	18	17484856	ENSG00000143994	2	27200161	ENSMUSG00000002475	18	10644411	ENSGALG00000014938	2	105598487	ENSORLG00000017655	17	29371337	ENSGACG00000017314	groupIII	13624819	ENSDARG00000018809	3	8637352	ENSTRUG00000012982	scaffold_68	842696	ENSXETG00000003147	scaffold_84	2185996
SNRPD1	ENSG00000167088	18	17446258				ENSMUSG00000002477	18	10617865	ENSGALG00000011842	2	42833516	ENSORLG00000012516	11	22579164	ENSGACG00000005201	groupX	7845619	ENSDARG00000011648	20	4692209	ENSTRUG00000008977	scaffold_138	296055	ENSXETG00000027354	scaffold_1015	167181
ESCO1	ENSG00000141446	18	17363262	ENSG00000171320	8	27687977	ENSMUSG00000024293	18	10566510	ENSGALG00000014936	2	105564142	ENSORLG00000011550	20	19066956	ENSGACG00000004359	groupXXI	9714796				ENSTRUG00000007762	scaffold_223	188074
ROCK1	ENSG00000067900	18	16783699	ENSG00000134318	2	11237338	ENSMUSG00000024290	18	10067465	ENSGALG00000014922	2	105325839	ENSORLG00000017642	17	29260302	ENSGACG00000017327	groupIII	13672383	ENSDARG00000058993	Zv7_NA475	66612	ENSTRUG00000013281	scaffold_68	891462	ENSXETG00000003151	scaffold_84	1974620
CABLES1	ENSG00000134508	18	18969725	ENSG00000149679	20	60397081	ENSMUSG00000040957	18	11997729	ENSGALG00000014998	2	106065741	ENSORLG00000017673	17	29513901	ENSGACG00000017298	groupIII	13520986	ENSDARG00000062044	2	51037665	ENSTRUG00000012617	scaffold_68	753857	ENSXETG00000017180	scaffold_84	2438955
KIAA1772	ENSG00000141449	18	17076317	ENSG00000196208	2	11591693	ENSMUSG00000042942	18	10458223	ENSGALG00000014935	2	105504275	ENSORLG00000017649	17	29338878	ENSGACG00000017323	groupIII	13637117	ENSDARG00000039196	2	8462074	ENSTRUG00000013091	scaffold_68	861283	ENSXETG00000003149	scaffold_84	2125705
MYT1	ENSG00000196132	20	62266271	ENSG00000186487	2	1771894	ENSMUSG00000010505	2	181498037	ENSGALG00000005932	20	9096368	ENSORLG00000020139	ultracontig90	2405466	ENSGACG00000012816	groupXII	16955484				ENSTRUG00000002124	scaffold_2903	2	ENSXETG00000011499	scaffold_978	172478
MYT1	ENSG00000196132	20	62266271	ENSG00000147488	8	53185952	ENSMUSG00000010505	2	181498037	ENSGALG00000005932	20	9096368	ENSORLG00000002252	7	4853126	ENSGACG00000012816	groupXII	16955484				ENSTRUG00000002124	scaffold_2903	2	ENSXETG00000011499	scaffold_978	172478
MYT1	ENSG00000196132	20	62266271	ENSG00000186487	2	1771894	ENSMUSG00000010505	2	181498037	ENSGALG00000005932	20	9096368				ENSGACG00000013224	groupXII	18163480				ENSTRUG00000007068	scaffold_382	147377	ENSXETG00000011499	scaffold_978	172478
MYT1	ENSG00000196132	20	62266271	ENSG00000147488	8	53185952	ENSMUSG00000010505	2	181498037	ENSGALG00000005932	20	9096368				ENSGACG00000013224	groupXII	18163480				ENSTRUG00000007068	scaffold_382	147377	ENSXETG00000011499	scaffold_978	172478
OPRL1	ENSG00000125510	20	62181932	ENSG00000116329	1	29011241	ENSMUSG00000027584	2	181449749	ENSGALG00000005949	20	9247416				ENSGACG00000010479	groupXII	13262291	ENSDARG00000071209	23	6024852	ENSTRUG00000001034	scaffold_311	234472	ENSXETG00000011546	scaffold_1400	63995
OPRL1	ENSG00000125510	20	62181932	ENSG00000082556	8	54300829	ENSMUSG00000027584	2	181449749	ENSGALG00000005949	20	9247416				ENSGACG00000010479	groupXII	13262291	ENSDARG00000071209	23	6024852	ENSTRUG00000001034	scaffold_311	234472	ENSXETG00000011546	scaffold_1400	63995
OPRL1	ENSG00000125510	20	62181932	ENSG00000112038	6	154402136	ENSMUSG00000027584	2	181449749	ENSGALG00000005949	20	9247416				ENSGACG00000010479	groupXII	13262291	ENSDARG00000071209	23	6024852	ENSTRUG00000001034	scaffold_311	234472	ENSXETG00000011546	scaffold_1400	63995
OPRL1	ENSG00000125510	20	62181932	ENSG00000139874	14	37746955	ENSMUSG00000027584	2	181449749	ENSGALG00000005949	20	9247416				ENSGACG00000010479	groupXII	13262291	ENSDARG00000071209	23	6024852	ENSTRUG00000001034	scaffold_311	234472	ENSXETG00000011546	scaffold_1400	63995
OPRL1	ENSG00000125510	20	62181932	ENSG00000180616	17	68672755	ENSMUSG00000027584	2	181449749	ENSGALG00000005949	20	9247416				ENSGACG00000010479	groupXII	13262291	ENSDARG00000071209	23	6024852	ENSTRUG00000001034	scaffold_311	234472	ENSXETG00000011546	scaffold_1400	63995
OPRL1	ENSG00000125510	20	62181932	ENSG00000132671	20	22964057	ENSMUSG00000027584	2	181449749	ENSGALG00000005949	20	9247416				ENSGACG00000010479	groupXII	13262291	ENSDARG00000071209	23	6024852	ENSTRUG00000001034	scaffold_311	234472	ENSXETG00000011546	scaffold_1400	63995
OPRL1	ENSG00000125510	20	62181932	ENSG00000125522	20	62207617	ENSMUSG00000027584	2	181449749	ENSGALG00000005949	20	9247416				ENSGACG00000010479	groupXII	13262291	ENSDARG00000071209	23	6024852	ENSTRUG00000001034	scaffold_311	234472	ENSXETG00000011546	scaffold_1400	63995
OPRL1	ENSG00000125510	20	62181932	ENSG00000183473	22	35932098	ENSMUSG00000027584	2	181449749	ENSGALG00000005949	20	9247416				ENSGACG00000010479	groupXII	13262291	ENSDARG00000071209	23	6024852	ENSTRUG00000001034	scaffold_311	234472	ENSXETG00000011546	scaffold_1400	63995
OPRL1	ENSG00000125510	20	62181932	ENSG00000162009	16	1062757	ENSMUSG00000027584	2	181449749	ENSGALG00000005949	20	9247416				ENSGACG00000010479	groupXII	13262291	ENSDARG00000071209	23	6024852	ENSTRUG00000001034	scaffold_311	234472	ENSXETG00000011546	scaffold_1400	63995
OPRL1	ENSG00000125510	20	62181932	ENSG00000183729	8	54013546	ENSMUSG00000027584	2	181449749	ENSGALG00000005949	20	9247416				ENSGACG00000010479	groupXII	13262291	ENSDARG00000071209	23	6024852	ENSTRUG00000001034	scaffold_311	234472	ENSXETG00000011546	scaffold_1400	63995
OPRL1	ENSG00000125510	20	62181932	ENSG00000183729	8	54013546	ENSMUSG00000027584	2	181449749	ENSGALG00000005949	20	9247416				ENSGACG00000010479	groupXII	13262291	ENSDARG00000027635	23	29610437	ENSTRUG00000001034	scaffold_311	234472	ENSXETG00000011546	scaffold_1400	63995
OPRL1	ENSG00000125510	20	62181932	ENSG00000183729	8	54013546	ENSMUSG00000027584	2	181449749	ENSGALG00000005949	20	9247416				ENSGACG00000010479	groupXII	13262291	ENSDARG00000027635	23	29610437	ENSTRUG00000001034	scaffold_311	234472	ENSXETG00000011546	scaffold_1400	63995
OPRL1	ENSG00000125510	20	62181932	ENSG00000183729	8	54013546	ENSMUSG00000027584	2	181449749	ENSGALG00000005949	20	9247416				ENSGACG00000010479	groupXII	13262291	ENSDARG00000027635	23	29610437	ENSTRUG00000001034	scaffold_311	234472	ENSXETG00000011546	scaffold_1400	63995
OPRL1	ENSG00000125510	20	62181932	ENSG00000183729	8	54013546	ENSMUSG00000027584	2	181449749	ENSGALG00000005949	20	9247416				ENSGACG00000010479	groupXII	13262291	ENSDARG00000027635	23	29610437	ENSTRUG00000001034	scaffold_311	234472	ENSXETG00000011546	scaffold_1400	63995
OPRL1	ENSG00000125510	20	62181932	ENSG00000183729	8	54013546	ENSMUSG00000027584	2	181449749	ENSGALG00000005949	20	9247416				ENSGACG00000010479	groupXII	13262291	ENSDARG00000027635	23	29610437	ENSTRUG00000001034	scaffold_311	234472	ENSXETG00000011546	scaffold_1400	63995
OPRL1	ENSG00000125510	20	62181932	ENSG00000183729	8	54013546	ENSMUSG00000027584	2	181449749	ENSGALG00000005949	20	9247416				ENSGACG00000010479	groupXII	13262291	ENSDARG00000027635	23	29610437	ENSTRUG00000001034	scaffold_311	234472	ENSXETG00000011546	scaffold_1400	63995
OPRL1	ENSG00000125510	20	62181932	ENSG00000183729	8	54013546	ENSMUSG00000027584	2	181449749	ENSGALG00000005949	20	9247416				ENSGACG00000010479	groupXII	13262291	ENSDARG00000027635	23	29610437	ENSTRUG00000001034	scaffold_311	234472	ENSXETG00000011546	scaffold_1400	63995
OPRL1	ENSG00000125510	20	62181932	ENSG00000183729	8	54013546	ENSMUSG00000027584	2	181449749	ENSGALG00000005949	20	9247416				ENSGACG00000010479	groupXII	13262291	ENSDARG00000027635	23	29610437	ENSTRUG00000001034	scaffold_311	234472	ENSXETG00000011546	scaffold_1400	63995
OPRL1	ENSG00000125510	20	62181932	ENSG00000183729	8	54013546	ENSMUSG00000027584	2	181449749	ENSGALG00000005949	20	9247416				ENSGACG00000010479	groupXII	13262291	ENSDARG00000027635	23	29610437	ENSTRUG00000001034	scaffold_311	234472	ENSXETG00000011546	scaffold_1400	63995
OPRL1	ENSG00000125510	20	62181932	ENSG00000183729	8	54013546	ENSMUSG00000027584	2	181449749	ENSGALG00000005949	20	9247416				ENSGACG00000010479	groupXII	13262291	ENSDARG00000027635	23	29610437	ENSTRUG00000001034	scaffold_311	234472	ENSXETG00000011546	scaffold_1400	63995
TCEA2	ENSG00000171703	20	62158883	ENSG00000204219	1	23579510	ENSMUSG00000059540	2	181415022	ENSGALG00000005976	20	9348338	ENSORLG00000016782	7	27249951	ENSGACG00000010495	groupXII	13351294	ENSDARG00000012927	23	6362631	ENSTRUG00000000839	scaffold_311	195299
TCEA2	ENSG00000171703	20	62158883	ENSG00000187735	8	55045401	ENSMUSG00000059540	2	181415022	ENSGALG00000005976	20	9348338				ENSGACG00000010495	groupXII	13351294	ENSDARG00000012927	23	6362631	ENSTRUG00000000839	scaffold_311	195299
TCEA2	ENSG00000171703	20	62158883	ENSG00000187735	8	55045401	ENSMUSG00000059540	2	181415022	ENSGALG00000005976	20	9348338				ENSGACG00000010495	groupXII	13351294	ENSDARG00000012927	23	6362631	ENSTRUG00000018157	scaffold_8821	1001
TCEA2	ENSG00000171703	20	62158883	ENSG00000187735	8	55045401	ENSMUSG00000059540	2	181415022	ENSGALG00000005976	20	9348338				ENSGACG00000010495	groupXII	13351294	ENSDARG00000012927	23	6362631	ENSTRUG00000018157	scaffold_8821	1001
SAMD10	ENSG00000130590	20	62075910	ENSG00000177570	8	119459408	ENSMUSG00000038605	2	181329959	ENSGALG00000006007	20	9426930	ENSORLG00000009596	7	15921378	ENSGACG00000012046	groupXII	15795262	ENSDARG00000059664	23	12893001	ENSTRUG00000004052	scaffold_75	453458
SAMD10	ENSG00000130590	20	62075910	ENSG00000177570	8	119459408	ENSMUSG00000038605	2	181329959	ENSGALG00000006007	20	9426930				ENSGACG00000012046	groupXII	15795262	ENSDARG00000059664	23	12893001	ENSTRUG00000003651	scaffold_226	206953
SAMD10	ENSG00000130590	20	62075910	ENSG00000177570	8	119459408	ENSMUSG00000038605	2	181329959	ENSGALG00000006007	20	9426930				ENSGACG00000012046	groupXII	15795262	ENSDARG00000059664	23	12893001	ENSTRUG00000000634	scaffold_8077	508
ZNF512B	ENSG00000196700	20	62058499	ENSG00000198522	2	27659397	ENSMUSG00000000823	2	181316808	ENSGALG00000006013	20	9433886	ENSORLG00000009630	7	15952023	ENSGACG00000001366	scaffold_239	26091	ENSDARG00000071055	23	12667246	ENSTRUG00000004116	scaffold_75	481657
TPD52L2	ENSG00000101150	20	61959531	ENSG00000170777	9	6318375	ENSMUSG00000000827	2	181231892	ENSGALG00000004683	20	9516727	ENSORLG00000018265	ultracontig89	51735	ENSGACG00000010324	groupXII	13005420	ENSDARG00000013655	23	15230125	ENSTRUG00000004627	scaffold_278	179814
TPD52L2	ENSG00000101150	20	61959531	ENSG00000076554	8	81109662	ENSMUSG00000000827	2	181231892	ENSGALG00000004683	20	9516727	ENSORLG00000014716	7	22047263	ENSGACG00000010324	groupXII	13005420	ENSDARG00000013655	23	15230125	ENSTRUG00000004627	scaffold_278	179814
TPD52L2	ENSG00000101150	20	61959531	ENSG00000111907	6	125516684	ENSMUSG00000000827	2	181231892	ENSGALG00000004683	20	9516727				ENSGACG00000010324	groupXII	13005420	ENSDARG00000013655	23	15230125	ENSTRUG00000004627	scaffold_278	179814
STMN3	ENSG00000213603	20	61741523	ENSG00000104435	8	80685916	ENSMUSG00000027581	2	181041164	ENSGALG00000006130	20	9675163							ENSDARG00000038465	6	58556363				ENSXETG00000003358	scaffold_4135	670
STMN3	ENSG00000213603	20	61741523	ENSG00000015592	8	27149738	ENSMUSG00000027581	2	181041164	ENSGALG00000006130	20	9675163							ENSDARG00000038465	6	58556363				ENSXETG00000003358	scaffold_4135	670
STMN3	ENSG00000213603	20	61741523	ENSG00000117632	1	26099196	ENSMUSG00000027581	2	181041164	ENSGALG00000006130	20	9675163							ENSDARG00000038465	6	58556363				ENSXETG00000003358	scaffold_4135	670
GMEB2	ENSG00000101216	20	61689399	ENSG00000162419	1	28867831	ENSMUSG00000038705	2	180986156	ENSGALG00000017364	20	9697368				ENSGACG00000003620	groupXII	2352246	ENSDARG00000060887	23	38484261	ENSTRUG00000012194	scaffold_54	883580	ENSXETG00000016232	scaffold_3017	5504
RP4-697K14.7	ENSG00000130589	20	61659883	ENSG00000073146	22	48870610	ENSMUSG00000027580	2	180962320	ENSGALG00000006138	20	9713565	ENSORLG00000010672	5	19315648	ENSGACG00000011518	groupXVII	12562775				ENSTRUG00000009427	scaffold_634	22266
RP4-697K14.7	ENSG00000130589	20	61659883	ENSG00000155363	1	113018632	ENSMUSG00000027580	2	180962320	ENSGALG00000006138	20	9713565				ENSGACG00000011518	groupXVII	12562775				ENSTRUG00000009427	scaffold_634	22266
RP4-697K14.7	ENSG00000130589	20	61659883	ENSG00000005007	19	18803744	ENSMUSG00000027580	2	180962320	ENSGALG00000006138	20	9713565				ENSGACG00000011518	groupXVII	12562775				ENSTRUG00000009427	scaffold_634	22266
RP4-697K14.7	ENSG00000130589	20	61659883	ENSG00000132740	11	68427895	ENSMUSG00000027580	2	180962320	ENSGALG00000006138	20	9713565				ENSGACG00000011518	groupXVII	12562775				ENSTRUG00000009427	scaffold_634	22266
RP4-697K14.7	ENSG00000130589	20	61659883	ENSG00000138346	10	69843827	ENSMUSG00000027580	2	180962320	ENSGALG00000006138	20	9713565				ENSGACG00000011518	groupXVII	12562775				ENSTRUG00000009427	scaffold_634	22266
RP4-697K14.7	ENSG00000130589	20	61659883	ENSG00000124201	20	47288858	ENSMUSG00000027580	2	180962320	ENSGALG00000006138	20	9713565				ENSGACG00000011518	groupXVII	12562775				ENSTRUG00000009427	scaffold_634	22266
SRMS	ENSG00000125508	20	61642607				ENSMUSG00000027579	2	180940268	ENSGALG00000005852	20	9019043
C20orf149	ENSG00000125534	20	61622562				ENSMUSG00000016344	2	180921952	ENSGALG00000005849	20	9010484	ENSORLG00000018263	ultracontig89	42959	ENSGACG00000011977	groupXII	15736143	ENSDARG00000007682	8	21638036	ENSTRUG00000005040	scaffold_226	254684	ENSXETG00000011488	scaffold_978	20598
C20orf149	ENSG00000125534	20	61622562				ENSMUSG00000016344	2	180921952	ENSGALG00000005849	20	9010484	ENSORLG00000014723	7	22054593	ENSGACG00000010310	groupXII	12996899	ENSDARG00000031317	23	15226615	ENSTRUG00000005040	scaffold_226	254684	ENSXETG00000011488	scaffold_978	20598
C20orf149	ENSG00000125534	20	61622562				ENSMUSG00000016344	2	180921952	ENSGALG00000005849	20	9010484				ENSGACG00000010310	groupXII	12996899	ENSDARG00000007682	8	21638036	ENSTRUG00000005031	scaffold_278	188757	ENSXETG00000011488	scaffold_978	20598
C20orf149	ENSG00000125534	20	61622562				ENSMUSG00000016344	2	180921952	ENSGALG00000005849	20	9010484				ENSGACG00000010310	groupXII	12996899	ENSDARG00000031317	23	15226615	ENSTRUG00000005031	scaffold_278	188757	ENSXETG00000011488	scaffold_978	20598
EEF1A2	ENSG00000101210	20	61589810	ENSG00000156508	6	74282194	ENSMUSG00000016349	2	180882398	ENSGALG00000005843	20	8992662							ENSDARG00000006838	23	10224338				ENSXETG00000019567	scaffold_1347	82230
EEF1A2	ENSG00000101210	20	61589810	ENSG00000215093	X	85301891	ENSMUSG00000016349	2	180882398	ENSGALG00000005843	20	8992662							ENSDARG00000006838	23	10224338				ENSXETG00000019567	scaffold_1347	82230
EEF1A2	ENSG00000101210	20	61589810	ENSG00000103342	16	11874040	ENSMUSG00000016349	2	180882398	ENSGALG00000005843	20	8992662							ENSDARG00000006838	23	10224338				ENSXETG00000019567	scaffold_1347	82230
EEF1A2	ENSG00000101210	20	61589810	ENSG00000189369	X	51503267	ENSMUSG00000016349	2	180882398	ENSGALG00000005843	20	8992662							ENSDARG00000006838	23	10224338				ENSXETG00000019567	scaffold_1347	82230
KCNQ2	ENSG00000075043	20	61507986	ENSG00000117013	1	41022271	ENSMUSG00000016346	2	180810286	ENSGALG00000005822	20	8924202	ENSORLG00000007158	4	12623739
KCNQ2	ENSG00000075043	20	61507986	ENSG00000184156	8	133210438	ENSMUSG00000016346	2	180810286	ENSGALG00000005822	20	8924202
KCNQ2	ENSG00000075043	20	61507986	ENSG00000185760	6	73388241	ENSMUSG00000016346	2	180810286	ENSGALG00000005822	20	8924202
KCNQ2	ENSG00000075043	20	61507986	ENSG00000053918	11	2422797	ENSMUSG00000016346	2	180810286	ENSGALG00000005822	20	8924202
CHRNA4	ENSG00000101204	20	61445109	ENSG00000166664	15	28440735	ENSMUSG00000027577	2	180753085	ENSGALG00000005801	20	8862316	ENSORLG00000000865	7	1220167	ENSGACG00000004655	groupXII	4256970	ENSDARG00000070724	11	11239731	ENSTRUG00000010213	scaffold_118	355452	ENSXETG00000023746	scaffold_1681	54762
CHRNA4	ENSG00000101204	20	61445109	ENSG00000174343	4	40032226	ENSMUSG00000027577	2	180753085	ENSGALG00000005801	20	8862316				ENSGACG00000004655	groupXII	4256970	ENSDARG00000070724	11	11239731	ENSTRUG00000010213	scaffold_118	355452	ENSXETG00000023746	scaffold_1681	54762
CHRNA4	ENSG00000101204	20	61445109	ENSG00000120903	8	27373196	ENSMUSG00000027577	2	180753085	ENSGALG00000005801	20	8862316				ENSGACG00000004655	groupXII	4256970	ENSDARG00000070724	11	11239731	ENSTRUG00000010213	scaffold_118	355452	ENSXETG00000023746	scaffold_1681	54762
CHRNA4	ENSG00000101204	20	61445109	ENSG00000160716	1	152806881	ENSMUSG00000027577	2	180753085	ENSGALG00000005801	20	8862316				ENSGACG00000004655	groupXII	4256970	ENSDARG00000070724	11	11239731	ENSTRUG00000010213	scaffold_118	355452	ENSXETG00000023746	scaffold_1681	54762
CHRNA4	ENSG00000101204	20	61445109	ENSG00000080644	15	76672452	ENSMUSG00000027577	2	180753085	ENSGALG00000005801	20	8862316				ENSGACG00000004655	groupXII	4256970	ENSDARG00000070724	11	11239731	ENSTRUG00000010213	scaffold_118	355452	ENSXETG00000023746	scaffold_1681	54762
CHRNA4	ENSG00000101204	20	61445109	ENSG00000147434	8	42726939	ENSMUSG00000027577	2	180753085	ENSGALG00000005801	20	8862316				ENSGACG00000004655	groupXII	4256970	ENSDARG00000070724	11	11239731	ENSTRUG00000010213	scaffold_118	355452	ENSXETG00000023746	scaffold_1681	54762
CHRNA4	ENSG00000101204	20	61445109	ENSG00000117971	15	76703691	ENSMUSG00000027577	2	180753085	ENSGALG00000005801	20	8862316				ENSGACG00000004655	groupXII	4256970	ENSDARG00000070724	11	11239731	ENSTRUG00000010213	scaffold_118	355452	ENSXETG00000023746	scaffold_1681	54762
CHRNA4	ENSG00000101204	20	61445109	ENSG00000138435	2	175320571	ENSMUSG00000027577	2	180753085	ENSGALG00000005801	20	8862316				ENSGACG00000004655	groupXII	4256970	ENSDARG00000070724	11	11239731	ENSTRUG00000010213	scaffold_118	355452	ENSXETG00000023746	scaffold_1681	54762
CHRNA4	ENSG00000101204	20	61445109	ENSG00000170175	17	7289130	ENSMUSG00000027577	2	180753085	ENSGALG00000005801	20	8862316				ENSGACG00000004655	groupXII	4256970	ENSDARG00000070724	11	11239731	ENSTRUG00000010213	scaffold_118	355452	ENSXETG00000023746	scaffold_1681	54762
CHRNA4	ENSG00000101204	20	61445109	ENSG00000147432	8	42671719	ENSMUSG00000027577	2	180753085	ENSGALG00000005801	20	8862316				ENSGACG00000004655	groupXII	4256970	ENSDARG00000070724	11	11239731	ENSTRUG00000010213	scaffold_118	355452	ENSXETG00000023746	scaffold_1681	54762
CHRNA4	ENSG00000101204	20	61445109	ENSG00000169684	15	76644961	ENSMUSG00000027577	2	180753085	ENSGALG00000005801	20	8862316				ENSGACG00000004655	groupXII	4256970	ENSDARG00000070724	11	11239731	ENSTRUG00000010213	scaffold_118	355452	ENSXETG00000023746	scaffold_1681	54762
CHRNA4	ENSG00000101204	20	61445109	ENSG00000135902	2	233099142	ENSMUSG00000027577	2	180753085	ENSGALG00000005801	20	8862316				ENSGACG00000004655	groupXII	4256970	ENSDARG00000070724	11	11239731	ENSTRUG00000010213	scaffold_118	355452	ENSXETG00000023746	scaffold_1681	54762
CHRNA4	ENSG00000101204	20	61445109	ENSG00000196811	2	233112681	ENSMUSG00000027577	2	180753085	ENSGALG00000005801	20	8862316				ENSGACG00000004655	groupXII	4256970	ENSDARG00000070724	11	11239731	ENSTRUG00000010213	scaffold_118	355452	ENSXETG00000023746	scaffold_1681	54762
CHRNA4	ENSG00000101204	20	61445109	ENSG00000175344	15	30110018	ENSMUSG00000027577	2	180753085	ENSGALG00000005801	20	8862316				ENSGACG00000004655	groupXII	4256970	ENSDARG00000070724	11	11239731	ENSTRUG00000010213	scaffold_118	355452	ENSXETG00000023746	scaffold_1681	54762
CHRNA4	ENSG00000101204	20	61445109	ENSG00000108556	17	4741840	ENSMUSG00000027577	2	180753085	ENSGALG00000005801	20	8862316				ENSGACG00000004655	groupXII	4256970	ENSDARG00000070724	11	11239731	ENSTRUG00000010213	scaffold_118	355452	ENSXETG00000023746	scaffold_1681	54762
CHRNA4	ENSG00000101204	20	61445109	ENSG00000129749	11	3643394	ENSMUSG00000027577	2	180753085	ENSGALG00000005801	20	8862316				ENSGACG00000004655	groupXII	4256970	ENSDARG00000070724	11	11239731	ENSTRUG00000010213	scaffold_118	355452	ENSXETG00000023746	scaffold_1681	54762
CHRNA4	ENSG00000101204	20	61445109	ENSG00000129749	11	3643394	ENSMUSG00000027577	2	180753085	ENSGALG00000005801	20	8862316				ENSGACG00000004655	groupXII	4256970	ENSDARG00000058393	11	11381758	ENSTRUG00000010213	scaffold_118	355452	ENSXETG00000023746	scaffold_1681	54762
CHRNA4	ENSG00000101204	20	61445109	ENSG00000129749	11	3643394	ENSMUSG00000027577	2	180753085	ENSGALG00000005801	20	8862316				ENSGACG00000004655	groupXII	4256970	ENSDARG00000058393	11	11381758	ENSTRUG00000010213	scaffold_118	355452	ENSXETG00000023746	scaffold_1681	54762
CHRNA4	ENSG00000101204	20	61445109	ENSG00000129749	11	3643394	ENSMUSG00000027577	2	180753085	ENSGALG00000005801	20	8862316				ENSGACG00000004655	groupXII	4256970	ENSDARG00000058393	11	11381758	ENSTRUG00000010213	scaffold_118	355452	ENSXETG00000023746	scaffold_1681	54762
CHRNA4	ENSG00000101204	20	61445109	ENSG00000129749	11	3643394	ENSMUSG00000027577	2	180753085	ENSGALG00000005801	20	8862316				ENSGACG00000004655	groupXII	4256970	ENSDARG00000058393	11	11381758	ENSTRUG00000010213	scaffold_118	355452	ENSXETG00000023746	scaffold_1681	54762
CHRNA4	ENSG00000101204	20	61445109	ENSG00000129749	11	3643394	ENSMUSG00000027577	2	180753085	ENSGALG00000005801	20	8862316				ENSGACG00000004655	groupXII	4256970	ENSDARG00000058393	11	11381758	ENSTRUG00000010213	scaffold_118	355452	ENSXETG00000023746	scaffold_1681	54762
CHRNA4	ENSG00000101204	20	61445109	ENSG00000129749	11	3643394	ENSMUSG00000027577	2	180753085	ENSGALG00000005801	20	8862316				ENSGACG00000004655	groupXII	4256970	ENSDARG00000058393	11	11381758	ENSTRUG00000010213	scaffold_118	355452	ENSXETG00000023746	scaffold_1681	54762
CHRNA4	ENSG00000101204	20	61445109	ENSG00000129749	11	3643394	ENSMUSG00000027577	2	180753085	ENSGALG00000005801	20	8862316				ENSGACG00000004655	groupXII	4256970	ENSDARG00000058393	11	11381758	ENSTRUG00000010213	scaffold_118	355452	ENSXETG00000023746	scaffold_1681	54762
CHRNA4	ENSG00000101204	20	61445109	ENSG00000129749	11	3643394	ENSMUSG00000027577	2	180753085	ENSGALG00000005801	20	8862316				ENSGACG00000004655	groupXII	4256970	ENSDARG00000058393	11	11381758	ENSTRUG00000010213	scaffold_118	355452	ENSXETG00000023746	scaffold_1681	54762
CHRNA4	ENSG00000101204	20	61445109	ENSG00000129749	11	3643394	ENSMUSG00000027577	2	180753085	ENSGALG00000005801	20	8862316				ENSGACG00000004655	groupXII	4256970	ENSDARG00000058393	11	11381758	ENSTRUG00000010213	scaffold_118	355452	ENSXETG00000023746	scaffold_1681	54762
CHRNA4	ENSG00000101204	20	61445109	ENSG00000129749	11	3643394	ENSMUSG00000027577	2	180753085	ENSGALG00000005801	20	8862316				ENSGACG00000004655	groupXII	4256970	ENSDARG00000058393	11	11381758	ENSTRUG00000010213	scaffold_118	355452	ENSXETG00000023746	scaffold_1681	54762
CHRNA4	ENSG00000101204	20	61445109	ENSG00000129749	11	3643394	ENSMUSG00000027577	2	180753085	ENSGALG00000005801	20	8862316				ENSGACG00000004655	groupXII	4256970	ENSDARG00000058393	11	11381758	ENSTRUG00000010213	scaffold_118	355452	ENSXETG00000023746	scaffold_1681	54762
CHRNA4	ENSG00000101204	20	61445109	ENSG00000129749	11	3643394	ENSMUSG00000027577	2	180753085	ENSGALG00000005801	20	8862316				ENSGACG00000004655	groupXII	4256970	ENSDARG00000058393	11	11381758	ENSTRUG00000010213	scaffold_118	355452	ENSXETG00000023746	scaffold_1681	54762
CHRNA4	ENSG00000101204	20	61445109	ENSG00000129749	11	3643394	ENSMUSG00000027577	2	180753085	ENSGALG00000005801	20	8862316				ENSGACG00000004655	groupXII	4256970	ENSDARG00000058393	11	11381758	ENSTRUG00000010213	scaffold_118	355452	ENSXETG00000023746	scaffold_1681	54762
CHRNA4	ENSG00000101204	20	61445109	ENSG00000129749	11	3643394	ENSMUSG00000027577	2	180753085	ENSGALG00000005801	20	8862316				ENSGACG00000004655	groupXII	4256970	ENSDARG00000058393	11	11381758	ENSTRUG00000010213	scaffold_118	355452	ENSXETG00000023746	scaffold_1681	54762
CHRNA4	ENSG00000101204	20	61445109	ENSG00000129749	11	3643394	ENSMUSG00000027577	2	180753085	ENSGALG00000005801	20	8862316				ENSGACG00000004655	groupXII	4256970	ENSDARG00000058393	11	11381758	ENSTRUG00000010213	scaffold_118	355452	ENSXETG00000023746	scaffold_1681	54762
CHRNA4	ENSG00000101204	20	61445109	ENSG00000129749	11	3643394	ENSMUSG00000027577	2	180753085	ENSGALG00000005801	20	8862316				ENSGACG00000004655	groupXII	4256970	ENSDARG00000058393	11	11381758	ENSTRUG00000010213	scaffold_118	355452	ENSXETG00000023746	scaffold_1681	54762
CHRNA4	ENSG00000101204	20	61445109	ENSG00000129749	11	3643394	ENSMUSG00000027577	2	180753085	ENSGALG00000005801	20	8862316				ENSGACG00000004655	groupXII	4256970	ENSDARG00000057848	Zv7_NA1600	10856	ENSTRUG00000010213	scaffold_118	355452	ENSXETG00000023746	scaffold_1681	54762
CHRNA4	ENSG00000101204	20	61445109	ENSG00000129749	11	3643394	ENSMUSG00000027577	2	180753085	ENSGALG00000005801	20	8862316				ENSGACG00000004655	groupXII	4256970	ENSDARG00000057848	Zv7_NA1600	10856	ENSTRUG00000010213	scaffold_118	355452	ENSXETG00000023746	scaffold_1681	54762
CHRNA4	ENSG00000101204	20	61445109	ENSG00000129749	11	3643394	ENSMUSG00000027577	2	180753085	ENSGALG00000005801	20	8862316				ENSGACG00000004655	groupXII	4256970	ENSDARG00000057848	Zv7_NA1600	10856	ENSTRUG00000010213	scaffold_118	355452	ENSXETG00000023746	scaffold_1681	54762
CHRNA4	ENSG00000101204	20	61445109	ENSG00000129749	11	3643394	ENSMUSG00000027577	2	180753085	ENSGALG00000005801	20	8862316				ENSGACG00000004655	groupXII	4256970	ENSDARG00000057848	Zv7_NA1600	10856	ENSTRUG00000010213	scaffold_118	355452	ENSXETG00000023746	scaffold_1681	54762
CHRNA4	ENSG00000101204	20	61445109	ENSG00000129749	11	3643394	ENSMUSG00000027577	2	180753085	ENSGALG00000005801	20	8862316				ENSGACG00000004655	groupXII	4256970	ENSDARG00000057848	Zv7_NA1600	10856	ENSTRUG00000010213	scaffold_118	355452	ENSXETG00000023746	scaffold_1681	54762
CHRNA4	ENSG00000101204	20	61445109	ENSG00000129749	11	3643394	ENSMUSG00000027577	2	180753085	ENSGALG00000005801	20	8862316				ENSGACG00000004655	groupXII	4256970	ENSDARG00000057848	Zv7_NA1600	10856	ENSTRUG00000010213	scaffold_118	355452	ENSXETG00000023746	scaffold_1681	54762
CHRNA4	ENSG00000101204	20	61445109	ENSG00000129749	11	3643394	ENSMUSG00000027577	2	180753085	ENSGALG00000005801	20	8862316				ENSGACG00000004655	groupXII	4256970	ENSDARG00000057848	Zv7_NA1600	10856	ENSTRUG00000010213	scaffold_118	355452	ENSXETG00000023746	scaffold_1681	54762
CHRNA4	ENSG00000101204	20	61445109	ENSG00000129749	11	3643394	ENSMUSG00000027577	2	180753085	ENSGALG00000005801	20	8862316				ENSGACG00000004655	groupXII	4256970	ENSDARG00000057848	Zv7_NA1600	10856	ENSTRUG00000010213	scaffold_118	355452	ENSXETG00000023746	scaffold_1681	54762
CHRNA4	ENSG00000101204	20	61445109	ENSG00000129749	11	3643394	ENSMUSG00000027577	2	180753085	ENSGALG00000005801	20	8862316				ENSGACG00000004655	groupXII	4256970	ENSDARG00000057848	Zv7_NA1600	10856	ENSTRUG00000010213	scaffold_118	355452	ENSXETG00000023746	scaffold_1681	54762
CHRNA4	ENSG00000101204	20	61445109	ENSG00000129749	11	3643394	ENSMUSG00000027577	2	180753085	ENSGALG00000005801	20	8862316				ENSGACG00000004655	groupXII	4256970	ENSDARG00000057848	Zv7_NA1600	10856	ENSTRUG00000010213	scaffold_118	355452	ENSXETG00000023746	scaffold_1681	54762
CHRNA4	ENSG00000101204	20	61445109	ENSG00000129749	11	3643394	ENSMUSG00000027577	2	180753085	ENSGALG00000005801	20	8862316				ENSGACG00000004655	groupXII	4256970	ENSDARG00000057848	Zv7_NA1600	10856	ENSTRUG00000010213	scaffold_118	355452	ENSXETG00000023746	scaffold_1681	54762
CHRNA4	ENSG00000101204	20	61445109	ENSG00000129749	11	3643394	ENSMUSG00000027577	2	180753085	ENSGALG00000005801	20	8862316				ENSGACG00000004655	groupXII	4256970	ENSDARG00000057848	Zv7_NA1600	10856	ENSTRUG00000010213	scaffold_118	355452	ENSXETG00000023746	scaffold_1681	54762
CHRNA4	ENSG00000101204	20	61445109	ENSG00000129749	11	3643394	ENSMUSG00000027577	2	180753085	ENSGALG00000005801	20	8862316				ENSGACG00000004655	groupXII	4256970	ENSDARG00000057848	Zv7_NA1600	10856	ENSTRUG00000010213	scaffold_118	355452	ENSXETG00000023746	scaffold_1681	54762
CHRNA4	ENSG00000101204	20	61445109	ENSG00000129749	11	3643394	ENSMUSG00000027577	2	180753085	ENSGALG00000005801	20	8862316				ENSGACG00000004655	groupXII	4256970	ENSDARG00000057848	Zv7_NA1600	10856	ENSTRUG00000010213	scaffold_118	355452	ENSXETG00000023746	scaffold_1681	54762
CHRNA4	ENSG00000101204	20	61445109	ENSG00000129749	11	3643394	ENSMUSG00000027577	2	180753085	ENSGALG00000005801	20	8862316				ENSGACG00000004655	groupXII	4256970	ENSDARG00000057848	Zv7_NA1600	10856	ENSTRUG00000010213	scaffold_118	355452	ENSXETG00000023746	scaffold_1681	54762
CHRNA4	ENSG00000101204	20	61445109	ENSG00000129749	11	3643394	ENSMUSG00000027577	2	180753085	ENSGALG00000005801	20	8862316	ENSORLG00000009725	7	16214002	ENSGACG00000004655	groupXII	4256970	ENSDARG00000057848	Zv7_NA1600	10856	ENSTRUG00000010213	scaffold_118	355452	ENSXETG00000023746	scaffold_1681	54762
BIRC7	ENSG00000101197	20	61337680	ENSG00000110330	11	101723176	ENSMUSG00000038840	2	180663728	ENSGALG00000005762	20	8709017				ENSGACG00000002611	groupXII	223918	ENSDARG00000058082	23	11808032	ENSTRUG00000004995	scaffold_75	649763	ENSXETG00000013316	scaffold_1469	25864
BIRC7	ENSG00000101197	20	61337680	ENSG00000023445	11	101693404	ENSMUSG00000038840	2	180663728	ENSGALG00000005762	20	8709017				ENSGACG00000002611	groupXII	223918	ENSDARG00000058082	23	11808032	ENSTRUG00000004995	scaffold_75	649763	ENSXETG00000013316	scaffold_1469	25864
BIRC7	ENSG00000101197	20	61337680	ENSG00000101966	X	122821729	ENSMUSG00000038840	2	180663728	ENSGALG00000005762	20	8709017				ENSGACG00000002611	groupXII	223918	ENSDARG00000058082	23	11808032	ENSTRUG00000004995	scaffold_75	649763	ENSXETG00000013316	scaffold_1469	25864
BIRC7	ENSG00000101197	20	61337680	ENSG00000180152	19	58484729	ENSMUSG00000038840	2	180663728	ENSGALG00000005762	20	8709017				ENSGACG00000002611	groupXII	223918	ENSDARG00000058082	23	11808032	ENSTRUG00000004995	scaffold_75	649763	ENSXETG00000013316	scaffold_1469	25864
BIRC7	ENSG00000101197	20	61337680	ENSG00000163098	2	113327324	ENSMUSG00000038840	2	180663728	ENSGALG00000005762	20	8709017				ENSGACG00000002611	groupXII	223918	ENSDARG00000058082	23	11808032	ENSTRUG00000004995	scaffold_75	649763	ENSXETG00000013316	scaffold_1469	25864
COL9A3	ENSG00000092758	20	60918859	ENSG00000112280	6	70982529	ENSMUSG00000027570	2	180332927	ENSGALG00000005628	20	8327716	ENSORLG00000011918	7	19200057	ENSGACG00000015178	scaffold_68	620493	ENSDARG00000037845	23	499968	ENSTRUG00000006672	scaffold_257	124126	ENSXETG00000006108	scaffold_1284	47513
COL9A3	ENSG00000092758	20	60918859	ENSG00000049089	1	40538750	ENSMUSG00000027570	2	180332927	ENSGALG00000005628	20	8327716				ENSGACG00000015178	scaffold_68	620493	ENSDARG00000037845	23	499968	ENSTRUG00000006672	scaffold_257	124126	ENSXETG00000006108	scaffold_1284	47513
OGFR	ENSG00000060491	20	60906622	ENSG00000119900	6	72055239	ENSMUSG00000049401	2	180324166	ENSGALG00000005609	20	8315317	ENSORLG00000011877	7	19190938	ENSGACG00000015176	scaffold_68	614801	ENSDARG00000037837	23	582816	ENSTRUG00000007569	scaffold_257	133988	ENSXETG00000006110	scaffold_1284	86497
OGFR	ENSG00000060491	20	60906622	ENSG00000119900	6	72055239	ENSMUSG00000049401	2	180324166	ENSGALG00000005609	20	8315317				ENSGACG00000009988	groupXVII	10259363	ENSDARG00000053271	11	15674556	ENSTRUG00000007569	scaffold_257	133988	ENSXETG00000006110	scaffold_1284	86497
OGFR	ENSG00000060491	20	60906622	ENSG00000119900	6	72055239	ENSMUSG00000049401	2	180324166	ENSGALG00000005609	20	8315317				ENSGACG00000009988	groupXVII	10259363	ENSDARG00000024815	11	15674516	ENSTRUG00000007569	scaffold_257	133988	ENSXETG00000006110	scaffold_1284	86497
OGFR	ENSG00000060491	20	60906622	ENSG00000119900	6	72055239	ENSMUSG00000049401	2	180324166	ENSGALG00000005609	20	8315317				ENSGACG00000009988	groupXVII	10259363	ENSDARG00000057923	Zv7_scaffold2536	305927	ENSTRUG00000007569	scaffold_257	133988	ENSXETG00000006110	scaffold_1284	86497
OGFR	ENSG00000060491	20	60906622	ENSG00000119900	6	72055239	ENSMUSG00000049401	2	180324166	ENSGALG00000005609	20	8315317				ENSGACG00000009988	groupXVII	10259363	ENSDARG00000037837	23	582816	ENSTRUG00000008714	scaffold_79	441257	ENSXETG00000006110	scaffold_1284	86497
OGFR	ENSG00000060491	20	60906622	ENSG00000119900	6	72055239	ENSMUSG00000049401	2	180324166	ENSGALG00000005609	20	8315317				ENSGACG00000009988	groupXVII	10259363	ENSDARG00000053271	11	15674556	ENSTRUG00000008714	scaffold_79	441257	ENSXETG00000006110	scaffold_1284	86497
OGFR	ENSG00000060491	20	60906622	ENSG00000119900	6	72055239	ENSMUSG00000049401	2	180324166	ENSGALG00000005609	20	8315317				ENSGACG00000009988	groupXVII	10259363	ENSDARG00000024815	11	15674516	ENSTRUG00000008714	scaffold_79	441257	ENSXETG00000006110	scaffold_1284	86497
OGFR	ENSG00000060491	20	60906622	ENSG00000119900	6	72055239	ENSMUSG00000049401	2	180324166	ENSGALG00000005609	20	8315317				ENSGACG00000009988	groupXVII	10259363	ENSDARG00000057923	Zv7_scaffold2536	305927	ENSTRUG00000008714	scaffold_79	441257	ENSXETG00000006110	scaffold_1284	86497
SLCO4A1	ENSG00000101187	20	60744242	ENSG00000137571	8	70747129	ENSMUSG00000038963	2	180191039	ENSGALG00000005460	20	8164079	ENSORLG00000002407	7	5373233	ENSGACG00000004451	groupXII	4016395				ENSTRUG00000002381	scaffold_2477	3379	ENSXETG00000011257	scaffold_1016	99538
SLCO4A1	ENSG00000101187	20	60744242	ENSG00000176463	15	90197950	ENSMUSG00000038963	2	180191039	ENSGALG00000005460	20	8164079				ENSGACG00000004451	groupXII	4016395				ENSTRUG00000002381	scaffold_2477	3379	ENSXETG00000011257	scaffold_1016	99538
SLCO4A1	ENSG00000101187	20	60744242	ENSG00000173930	5	101597589	ENSMUSG00000038963	2	180191039	ENSGALG00000005460	20	8164079				ENSGACG00000004451	groupXII	4016395				ENSTRUG00000002381	scaffold_2477	3379	ENSXETG00000011257	scaffold_1016	99538
SLCO4A1	ENSG00000101187	20	60744242	ENSG00000174640	3	135134236	ENSMUSG00000038963	2	180191039	ENSGALG00000005460	20	8164079				ENSGACG00000004451	groupXII	4016395				ENSTRUG00000002381	scaffold_2477	3379	ENSXETG00000011257	scaffold_1016	99538
SLCO4A1	ENSG00000101187	20	60744242	ENSG00000137491	11	74539809	ENSMUSG00000038963	2	180191039	ENSGALG00000005460	20	8164079				ENSGACG00000004451	groupXII	4016395				ENSTRUG00000002381	scaffold_2477	3379	ENSXETG00000011257	scaffold_1016	99538
SLCO4A1	ENSG00000101187	20	60744242	ENSG00000205359	5	101735553	ENSMUSG00000038963	2	180191039	ENSGALG00000005460	20	8164079				ENSGACG00000004451	groupXII	4016395				ENSTRUG00000002381	scaffold_2477	3379	ENSXETG00000011257	scaffold_1016	99538
SLCO4A1	ENSG00000101187	20	60744242	ENSG00000111700	12	20854905	ENSMUSG00000038963	2	180191039	ENSGALG00000005460	20	8164079				ENSGACG00000004451	groupXII	4016395				ENSTRUG00000002381	scaffold_2477	3379	ENSXETG00000011257	scaffold_1016	99538
SLCO4A1	ENSG00000101187	20	60744242	ENSG00000139155	12	20739666	ENSMUSG00000038963	2	180191039	ENSGALG00000005460	20	8164079				ENSGACG00000004451	groupXII	4016395				ENSTRUG00000002381	scaffold_2477	3379	ENSXETG00000011257	scaffold_1016	99538
SLCO4A1	ENSG00000101187	20	60744242	ENSG00000084453	12	21311651	ENSMUSG00000038963	2	180191039	ENSGALG00000005460	20	8164079				ENSGACG00000004451	groupXII	4016395				ENSTRUG00000002381	scaffold_2477	3379	ENSXETG00000011257	scaffold_1016	99538
SLCO4A1	ENSG00000101187	20	60744242	ENSG00000134538	12	21175403	ENSMUSG00000038963	2	180191039	ENSGALG00000005460	20	8164079				ENSGACG00000004451	groupXII	4016395				ENSTRUG00000002381	scaffold_2477	3379	ENSXETG00000011257	scaffold_1016	99538
SLCO4A1	ENSG00000101187	20	60744242	ENSG00000205754	12	21059834	ENSMUSG00000038963	2	180191039	ENSGALG00000005460	20	8164079				ENSGACG00000004451	groupXII	4016395				ENSTRUG00000002381	scaffold_2477	3379	ENSXETG00000011257	scaffold_1016	99538
GATA5	ENSG00000130700	20	60471948	ENSG00000141448	18	18003414	ENSMUSG00000015627	2	180059838	ENSGALG00000005352	20	8001747	ENSORLG00000002378	7	5121213	ENSGACG00000003649	groupXII	2555194	ENSDARG00000017821	23	5359584	ENSTRUG00000001265	scaffold_7581	284	ENSXETG00000005127	scaffold_3195	2530
GATA5	ENSG00000130700	20	60471948	ENSG00000136574	8	11599162	ENSMUSG00000015627	2	180059838	ENSGALG00000005352	20	8001747				ENSGACG00000003649	groupXII	2555194	ENSDARG00000017821	23	5359584	ENSTRUG00000001265	scaffold_7581	284	ENSXETG00000005127	scaffold_3195	2530
GATA5	ENSG00000130700	20	60471948	ENSG00000179348	3	129680962	ENSMUSG00000015627	2	180059838	ENSGALG00000005352	20	8001747				ENSGACG00000003649	groupXII	2555194	ENSDARG00000017821	23	5359584	ENSTRUG00000001265	scaffold_7581	284	ENSXETG00000005127	scaffold_3195	2530
GATA5	ENSG00000130700	20	60471948	ENSG00000107485	10	8136673	ENSMUSG00000015627	2	180059838	ENSGALG00000005352	20	8001747				ENSGACG00000003649	groupXII	2555194	ENSDARG00000017821	23	5359584	ENSTRUG00000001265	scaffold_7581	284	ENSXETG00000005127	scaffold_3195	2530
GATA5	ENSG00000130700	20	60471948	ENSG00000102145	X	48529906	ENSMUSG00000015627	2	180059838	ENSGALG00000005352	20	8001747				ENSGACG00000003649	groupXII	2555194	ENSDARG00000017821	23	5359584	ENSTRUG00000001265	scaffold_7581	284	ENSXETG00000005127	scaffold_3195	2530
CABLES2	ENSG00000149679	20	60397081	ENSG00000134508	18	18969725	ENSMUSG00000038990	2	179993244	ENSGALG00000005345	20	7923625	ENSORLG00000014882	7	22191451	ENSGACG00000010520	groupXII	13475855	ENSDARG00000017154	23	6758563	ENSTRUG00000000646	scaffold_311	122749	ENSXETG00000002013	scaffold_531	690520
CABLES2	ENSG00000149679	20	60397081	ENSG00000134508	18	18969725	ENSMUSG00000038990	2	179993244	ENSGALG00000005345	20	7923625	ENSORLG00000016729	7	26869429	ENSGACG00000011912	groupXII	15657883	ENSDARG00000017154	23	6758563	ENSTRUG00000006331	scaffold_226	315406	ENSXETG00000002013	scaffold_531	690520
OSBPL2	ENSG00000130703	20	60246975	ENSG00000141447	18	19996011	ENSMUSG00000039050	2	179854071	ENSGALG00000005195	20	7772485	ENSORLG00000014829	7	22162314	ENSGACG00000005619	groupXII	6590376	ENSDARG00000013830	23	7154290	ENSTRUG00000011220	scaffold_54	754832	ENSXETG00000002006	scaffold_531	499448
OSBPL2	ENSG00000130703	20	60246975	ENSG00000006025	17	43239732	ENSMUSG00000039050	2	179854071	ENSGALG00000005195	20	7772485	ENSORLG00000002648	7	5944903	ENSGACG00000005619	groupXII	6590376	ENSDARG00000013830	23	7154290	ENSTRUG00000011220	scaffold_54	754832	ENSXETG00000002006	scaffold_531	499448
OSBPL2	ENSG00000130703	20	60246975	ENSG00000070882	7	24802691	ENSMUSG00000039050	2	179854071	ENSGALG00000005195	20	7772485				ENSGACG00000005619	groupXII	6590376	ENSDARG00000013830	23	7154290	ENSTRUG00000011220	scaffold_54	754832	ENSXETG00000002006	scaffold_531	499448
OSBPL2	ENSG00000130703	20	60246975	ENSG00000079156	2	178767454	ENSMUSG00000039050	2	179854071	ENSGALG00000005195	20	7772485				ENSGACG00000005619	groupXII	6590376	ENSDARG00000013830	23	7154290	ENSTRUG00000011220	scaffold_54	754832	ENSXETG00000002006	scaffold_531	499448
OSBPL2	ENSG00000130703	20	60246975	ENSG00000144909	3	126730392	ENSMUSG00000039050	2	179854071	ENSGALG00000005195	20	7772485				ENSGACG00000005619	groupXII	6590376	ENSDARG00000013830	23	7154290	ENSTRUG00000011220	scaffold_54	754832	ENSXETG00000002006	scaffold_531	499448
OSBPL2	ENSG00000130703	20	60246975	ENSG00000117859	1	51815439	ENSMUSG00000039050	2	179854071	ENSGALG00000005195	20	7772485				ENSGACG00000005619	groupXII	6590376	ENSDARG00000013830	23	7154290	ENSTRUG00000011220	scaffold_54	754832	ENSXETG00000002006	scaffold_531	499448
OSBPL2	ENSG00000130703	20	60246975	ENSG00000144645	3	31674407	ENSMUSG00000039050	2	179854071	ENSGALG00000005195	20	7772485				ENSGACG00000005619	groupXII	6590376	ENSDARG00000013830	23	7154290	ENSTRUG00000011220	scaffold_54	754832	ENSXETG00000002006	scaffold_531	499448
OSBPL2	ENSG00000130703	20	60246975	ENSG00000141447	18	19996011	ENSMUSG00000039050	2	179854071	ENSGALG00000005195	20	7772485				ENSGACG00000011931	groupXII	15671206	ENSDARG00000053804	23	29705986	ENSTRUG00000011220	scaffold_54	754832	ENSXETG00000002006	scaffold_531	499448
OSBPL2	ENSG00000130703	20	60246975	ENSG00000006025	17	43239732	ENSMUSG00000039050	2	179854071	ENSGALG00000005195	20	7772485				ENSGACG00000011931	groupXII	15671206	ENSDARG00000053804	23	29705986	ENSTRUG00000011220	scaffold_54	754832	ENSXETG00000002006	scaffold_531	499448
OSBPL2	ENSG00000130703	20	60246975	ENSG00000070882	7	24802691	ENSMUSG00000039050	2	179854071	ENSGALG00000005195	20	7772485				ENSGACG00000011931	groupXII	15671206	ENSDARG00000053804	23	29705986	ENSTRUG00000011220	scaffold_54	754832	ENSXETG00000002006	scaffold_531	499448
OSBPL2	ENSG00000130703	20	60246975	ENSG00000079156	2	178767454	ENSMUSG00000039050	2	179854071	ENSGALG00000005195	20	7772485				ENSGACG00000011931	groupXII	15671206	ENSDARG00000053804	23	29705986	ENSTRUG00000011220	scaffold_54	754832	ENSXETG00000002006	scaffold_531	499448
OSBPL2	ENSG00000130703	20	60246975	ENSG00000144909	3	126730392	ENSMUSG00000039050	2	179854071	ENSGALG00000005195	20	7772485				ENSGACG00000011931	groupXII	15671206	ENSDARG00000053804	23	29705986	ENSTRUG00000011220	scaffold_54	754832	ENSXETG00000002006	scaffold_531	499448
OSBPL2	ENSG00000130703	20	60246975	ENSG00000117859	1	51815439	ENSMUSG00000039050	2	179854071	ENSGALG00000005195	20	7772485				ENSGACG00000011931	groupXII	15671206	ENSDARG00000053804	23	29705986	ENSTRUG00000011220	scaffold_54	754832	ENSXETG00000002006	scaffold_531	499448
OSBPL2	ENSG00000130703	20	60246975	ENSG00000144645	3	31674407	ENSMUSG00000039050	2	179854071	ENSGALG00000005195	20	7772485				ENSGACG00000011931	groupXII	15671206	ENSDARG00000053804	23	29705986	ENSTRUG00000011220	scaffold_54	754832	ENSXETG00000002006	scaffold_531	499448
OSBPL2	ENSG00000130703	20	60246975	ENSG00000144645	3	31674407	ENSMUSG00000039050	2	179854071	ENSGALG00000005195	20	7772485				ENSGACG00000011931	groupXII	15671206	ENSDARG00000013830	23	7154290	ENSTRUG00000005892	scaffold_226	305466	ENSXETG00000002006	scaffold_531	499448
OSBPL2	ENSG00000130703	20	60246975	ENSG00000144645	3	31674407	ENSMUSG00000039050	2	179854071	ENSGALG00000005195	20	7772485				ENSGACG00000011931	groupXII	15671206	ENSDARG00000013830	23	7154290	ENSTRUG00000005892	scaffold_226	305466	ENSXETG00000002006	scaffold_531	499448
OSBPL2	ENSG00000130703	20	60246975	ENSG00000144645	3	31674407	ENSMUSG00000039050	2	179854071	ENSGALG00000005195	20	7772485				ENSGACG00000011931	groupXII	15671206	ENSDARG00000013830	23	7154290	ENSTRUG00000005892	scaffold_226	305466	ENSXETG00000002006	scaffold_531	499448
OSBPL2	ENSG00000130703	20	60246975	ENSG00000144645	3	31674407	ENSMUSG00000039050	2	179854071	ENSGALG00000005195	20	7772485				ENSGACG00000011931	groupXII	15671206	ENSDARG00000013830	23	7154290	ENSTRUG00000005892	scaffold_226	305466	ENSXETG00000002006	scaffold_531	499448
OSBPL2	ENSG00000130703	20	60246975	ENSG00000144645	3	31674407	ENSMUSG00000039050	2	179854071	ENSGALG00000005195	20	7772485				ENSGACG00000011931	groupXII	15671206	ENSDARG00000013830	23	7154290	ENSTRUG00000005892	scaffold_226	305466	ENSXETG00000002006	scaffold_531	499448
OSBPL2	ENSG00000130703	20	60246975	ENSG00000144645	3	31674407	ENSMUSG00000039050	2	179854071	ENSGALG00000005195	20	7772485				ENSGACG00000011931	groupXII	15671206	ENSDARG00000013830	23	7154290	ENSTRUG00000005892	scaffold_226	305466	ENSXETG00000002006	scaffold_531	499448
OSBPL2	ENSG00000130703	20	60246975	ENSG00000144645	3	31674407	ENSMUSG00000039050	2	179854071	ENSGALG00000005195	20	7772485				ENSGACG00000011931	groupXII	15671206	ENSDARG00000013830	23	7154290	ENSTRUG00000005892	scaffold_226	305466	ENSXETG00000002006	scaffold_531	499448
OSBPL2	ENSG00000130703	20	60246975	ENSG00000144645	3	31674407	ENSMUSG00000039050	2	179854071	ENSGALG00000005195	20	7772485				ENSGACG00000011931	groupXII	15671206	ENSDARG00000053804	23	29705986	ENSTRUG00000005892	scaffold_226	305466	ENSXETG00000002006	scaffold_531	499448
OSBPL2	ENSG00000130703	20	60246975	ENSG00000144645	3	31674407	ENSMUSG00000039050	2	179854071	ENSGALG00000005195	20	7772485				ENSGACG00000011931	groupXII	15671206	ENSDARG00000053804	23	29705986	ENSTRUG00000005892	scaffold_226	305466	ENSXETG00000002006	scaffold_531	499448
OSBPL2	ENSG00000130703	20	60246975	ENSG00000144645	3	31674407	ENSMUSG00000039050	2	179854071	ENSGALG00000005195	20	7772485				ENSGACG00000011931	groupXII	15671206	ENSDARG00000053804	23	29705986	ENSTRUG00000005892	scaffold_226	305466	ENSXETG00000002006	scaffold_531	499448
OSBPL2	ENSG00000130703	20	60246975																ENSDARG00000053804	23	29705986	ENSTRUG00000005892	scaffold_226	305466	ENSXETG00000002006	scaffold_531	499448
OSBPL2	ENSG00000130703	20	60246975																ENSDARG00000053804	23	29705986	ENSTRUG00000005892	scaffold_226	305466	ENSXETG00000002006	scaffold_531	499448
OSBPL2	ENSG00000130703	20	60246975																ENSDARG00000053804	23	29705986	ENSTRUG00000005892	scaffold_226	305466	ENSXETG00000002006	scaffold_531	499448
OSBPL2	ENSG00000130703	20	60246975																ENSDARG00000053804	23	29705986	ENSTRUG00000005892	scaffold_226	305466	ENSXETG00000002006	scaffold_531	499448
PSMA7	ENSG00000101182	20	60145186	ENSG00000154611	18	21967814	ENSMUSG00000027566	2	179771081	ENSGALG00000005129	20	7715022	ENSORLG00000016990	17	26468794	ENSGACG00000013222	groupIII	948765	ENSDARG00000010965	20	18401049	ENSTRUG00000008786	scaffold_289	270590	ENSXETG00000001998	scaffold_531	381753
PSMA7	ENSG00000101182	20	60145186	ENSG00000143106	1	109745997	ENSMUSG00000027566	2	179771081	ENSGALG00000005129	20	7715022				ENSGACG00000013222	groupIII	948765	ENSDARG00000010965	20	18401049	ENSTRUG00000008786	scaffold_289	270590	ENSXETG00000001998	scaffold_531	381753
PSMA7	ENSG00000101182	20	60145186	ENSG00000106588	7	42922985	ENSMUSG00000027566	2	179771081	ENSGALG00000005129	20	7715022				ENSGACG00000013222	groupIII	948765	ENSDARG00000010965	20	18401049	ENSTRUG00000008786	scaffold_289	270590	ENSXETG00000001998	scaffold_531	381753
PSMA7	ENSG00000101182	20	60145186	ENSG00000041357	15	76619802	ENSMUSG00000027566	2	179771081	ENSGALG00000005129	20	7715022				ENSGACG00000013222	groupIII	948765	ENSDARG00000010965	20	18401049	ENSTRUG00000008786	scaffold_289	270590	ENSXETG00000001998	scaffold_531	381753
COL20A1	ENSG00000101203	20	61394983				ENSMUSG00000016356	2	180721240
C20orf59	ENSG00000101194	20	61054444				ENSMUSG00000023393	2	180459968	ENSGALG00000005711	20	8429334	ENSORLG00000009767	7	16321552	ENSGACG00000002624	groupXII	311889	ENSDARG00000011049	23	15321729	ENSTRUG00000005255	scaffold_75	719070	ENSXETG00000012454	scaffold_3724	2748
C20orf59	ENSG00000101194	20	61054444				ENSMUSG00000023393	2	180459968	ENSGALG00000005711	20	8429334	ENSORLG00000014670	7	22014091	ENSGACG00000002624	groupXII	311889	ENSDARG00000042954	8	21579252	ENSTRUG00000005255	scaffold_75	719070	ENSXETG00000012454	scaffold_3724	2748
C20orf59	ENSG00000101194	20	61054444				ENSMUSG00000023393	2	180459968	ENSGALG00000005711	20	8429334				ENSGACG00000002624	groupXII	311889	ENSDARG00000011049	23	15321729	ENSTRUG00000004565	scaffold_226	237695	ENSXETG00000012454	scaffold_3724	2748
C20orf59	ENSG00000101194	20	61054444				ENSMUSG00000023393	2	180459968	ENSGALG00000005711	20	8429334				ENSGACG00000002624	groupXII	311889	ENSDARG00000042954	8	21579252	ENSTRUG00000004565	scaffold_226	237695	ENSXETG00000012454	scaffold_3724	2748
LSM14B	ENSG00000149657	20	60130912	ENSG00000105216	19	39355283	ENSMUSG00000039108	2	179759891	ENSGALG00000005125	20	7701790	ENSORLG00000013525	5	26087915	ENSGACG00000015099	scaffold_68	405524	ENSDARG00000025386	23	557875	ENSTRUG00000001529	scaffold_1495	7904	ENSXETG00000001997	scaffold_531	370310
LSM14B	ENSG00000149657	20	60130912	ENSG00000105216	19	39355283	ENSMUSG00000039108	2	179759891	ENSGALG00000005125	20	7701790	ENSORLG00000011815	7	18416136	ENSGACG00000009973	groupXVII	10012942	ENSDARG00000025386	23	557875	ENSTRUG00000011354	scaffold_33	738433	ENSXETG00000001997	scaffold_531	370310
PCMTD2	ENSG00000203880	20	62357492	ENSG00000168300	8	52892702	ENSMUSG00000027589	2	181572608	ENSGALG00000005901	20	9074932	ENSORLG00000002280	7	4893171	ENSGACG00000013239	groupXII	18192150	ENSDARG00000053820	23	29524021				ENSXETG00000011493	scaffold_978	121628
C20orf201	ENSG00000171695	20	62185177				ENSMUSG00000045794	2	181431500
RGS19	ENSG00000171700	20	62174978	ENSG00000147509	8	54926921	ENSMUSG00000002458	2	181423127				ENSORLG00000016793	7	27281642	ENSGACG00000010490	groupXII	13344074				ENSTRUG00000000974	scaffold_311	200573	ENSXETG00000007604	scaffold_1288	93063
RGS19	ENSG00000171700	20	62174978	ENSG00000091844	6	153373550	ENSMUSG00000002458	2	181423127							ENSGACG00000010490	groupXII	13344074				ENSTRUG00000000974	scaffold_311	200573	ENSXETG00000007604	scaffold_1288	93063
RGS19	ENSG00000171700	20	62174978	ENSG00000090104	1	190811480	ENSMUSG00000002458	2	181423127							ENSGACG00000010490	groupXII	13344074				ENSTRUG00000000974	scaffold_311	200573	ENSXETG00000007604	scaffold_1288	93063
RGS19	ENSG00000171700	20	62174978	ENSG00000215825	1	190552745	ENSMUSG00000002458	2	181423127							ENSGACG00000010490	groupXII	13344074				ENSTRUG00000000974	scaffold_311	200573	ENSXETG00000007604	scaffold_1288	93063
RGS19	ENSG00000171700	20	62174978	ENSG00000135824	1	180882415	ENSMUSG00000002458	2	181423127							ENSGACG00000010490	groupXII	13344074				ENSTRUG00000000974	scaffold_311	200573	ENSXETG00000007604	scaffold_1288	93063
RGS19	ENSG00000171700	20	62174978	ENSG00000116741	1	191044794	ENSMUSG00000002458	2	181423127							ENSGACG00000010490	groupXII	13344074				ENSTRUG00000000974	scaffold_311	200573	ENSXETG00000007604	scaffold_1288	93063
RGS19	ENSG00000171700	20	62174978	ENSG00000143248	1	161378724	ENSMUSG00000002458	2	181423127							ENSGACG00000010490	groupXII	13344074				ENSTRUG00000000974	scaffold_311	200573	ENSXETG00000007604	scaffold_1288	93063
RGS19	ENSG00000171700	20	62174978	ENSG00000143333	1	180835943	ENSMUSG00000002458	2	181423127							ENSGACG00000010490	groupXII	13344074				ENSTRUG00000000974	scaffold_311	200573	ENSXETG00000007604	scaffold_1288	93063
RGS19	ENSG00000171700	20	62174978	ENSG00000117152	1	161305559	ENSMUSG00000002458	2	181423127							ENSGACG00000010490	groupXII	13344074				ENSTRUG00000000974	scaffold_311	200573	ENSXETG00000007604	scaffold_1288	93063
RGS19	ENSG00000171700	20	62174978	ENSG00000127074	1	190871869	ENSMUSG00000002458	2	181423127							ENSGACG00000010490	groupXII	13344074				ENSTRUG00000000974	scaffold_311	200573	ENSXETG00000007604	scaffold_1288	93063
RGS19	ENSG00000171700	20	62174978	ENSG00000150681	1	190394215	ENSMUSG00000002458	2	181423127							ENSGACG00000010490	groupXII	13344074				ENSTRUG00000000974	scaffold_311	200573	ENSXETG00000007604	scaffold_1288	93063
SOX18	ENSG00000203883	20	62149525				ENSMUSG00000046470	2	181404542				ENSORLG00000016736	7	27172855	ENSGACG00000010505	groupXII	13373226	ENSDARG00000058598	23	6441058	ENSTRUG00000000777	scaffold_311	178979
PRPF6	ENSG00000101161	20	62082875				ENSMUSG00000002455	2	181336073	ENSGALG00000006001	20	9390391	ENSORLG00000009592	7	15841518	ENSGACG00000002576	groupXII	163114	ENSDARG00000014500	23	4992591	ENSTRUG00000002920	scaffold_75	424266	ENSXETG00000012054	scaffold_1513	16786
UCKL1	ENSG00000198276	20	62041637	ENSG00000143179	1	164063514	ENSMUSG00000010492	2	181303863	ENSGALG00000006040	20	9474738				ENSGACG00000001355	scaffold_239	10045	ENSDARG00000001686	8	21440514	ENSTRUG00000004158	scaffold_75	490551
UCKL1	ENSG00000198276	20	62041637	ENSG00000130717	9	133389009	ENSMUSG00000010492	2	181303863	ENSGALG00000006040	20	9474738				ENSGACG00000001355	scaffold_239	10045	ENSDARG00000001686	8	21440514	ENSTRUG00000004158	scaffold_75	490551
UCKL1	ENSG00000198276	20	62041637	ENSG00000143179	1	164063514	ENSMUSG00000010492	2	181303863	ENSGALG00000006040	20	9474738				ENSGACG00000012022	groupXII	15786698	ENSDARG00000033916	20	39753322	ENSTRUG00000004158	scaffold_75	490551
UCKL1	ENSG00000198276	20	62041637	ENSG00000130717	9	133389009	ENSMUSG00000010492	2	181303863	ENSGALG00000006040	20	9474738				ENSGACG00000012022	groupXII	15786698	ENSDARG00000033916	20	39753322	ENSTRUG00000004158	scaffold_75	490551
UCKL1	ENSG00000198276	20	62041637	ENSG00000143179	1	164063514	ENSMUSG00000010492	2	181303863	ENSGALG00000006040	20	9474738				ENSGACG00000012161	groupXVIII	13278317	ENSDARG00000001686	8	21440514	ENSTRUG00000003694	scaffold_226	210966
UCKL1	ENSG00000198276	20	62041637	ENSG00000130717	9	133389009	ENSMUSG00000010492	2	181303863	ENSGALG00000006040	20	9474738				ENSGACG00000012161	groupXVIII	13278317	ENSDARG00000001686	8	21440514	ENSTRUG00000003694	scaffold_226	210966
UCKL1	ENSG00000198276	20	62041637	ENSG00000130717	9	133389009	ENSMUSG00000010492	2	181303863	ENSGALG00000006040	20	9474738				ENSGACG00000012161	groupXVIII	13278317	ENSDARG00000033916	20	39753322	ENSTRUG00000003694	scaffold_226	210966
UCKL1	ENSG00000198276	20	62041637	ENSG00000130717	9	133389009	ENSMUSG00000010492	2	181303863	ENSGALG00000006040	20	9474738				ENSGACG00000012161	groupXVIII	13278317	ENSDARG00000033916	20	39753322	ENSTRUG00000003694	scaffold_226	210966
UCKL1	ENSG00000198276	20	62041637	ENSG00000130717	9	133389009	ENSMUSG00000010492	2	181303863	ENSGALG00000006040	20	9474738				ENSGACG00000012161	groupXVIII	13278317	ENSDARG00000001686	8	21440514	ENSTRUG00000011831	scaffold_120	42454
UCKL1	ENSG00000198276	20	62041637	ENSG00000130717	9	133389009	ENSMUSG00000010492	2	181303863	ENSGALG00000006040	20	9474738				ENSGACG00000012161	groupXVIII	13278317	ENSDARG00000001686	8	21440514	ENSTRUG00000011831	scaffold_120	42454
UCKL1	ENSG00000198276	20	62041637	ENSG00000130717	9	133389009	ENSMUSG00000010492	2	181303863	ENSGALG00000006040	20	9474738				ENSGACG00000012161	groupXVIII	13278317	ENSDARG00000033916	20	39753322	ENSTRUG00000011831	scaffold_120	42454
UCKL1	ENSG00000198276	20	62041637	ENSG00000130717	9	133389009	ENSMUSG00000010492	2	181303863	ENSGALG00000006040	20	9474738				ENSGACG00000012161	groupXVIII	13278317	ENSDARG00000033916	20	39753322	ENSTRUG00000011831	scaffold_120	42454
DNAJC5	ENSG00000101152	20	61996962	ENSG00000147570	8	67096345	ENSMUSG00000000826	2	181255210	ENSGALG00000006046	20	9501741	ENSORLG00000018267	ultracontig89	133796	ENSGACG00000011986	groupXII	15746828	ENSDARG00000042948	8	21590456	ENSTRUG00000004830	scaffold_226	247419
DNAJC5	ENSG00000101152	20	61996962	ENSG00000163793	2	27351793	ENSMUSG00000000826	2	181255210	ENSGALG00000006046	20	9501741	ENSORLG00000014705	7	22031720	ENSGACG00000011986	groupXII	15746828	ENSDARG00000042948	8	21590456	ENSTRUG00000004830	scaffold_226	247419
DNAJC5	ENSG00000101152	20	61996962	ENSG00000147570	8	67096345	ENSMUSG00000000826	2	181255210	ENSGALG00000006046	20	9501741				ENSGACG00000010366	groupXII	13033573	ENSDARG00000004836	23	15276180	ENSTRUG00000004830	scaffold_226	247419
DNAJC5	ENSG00000101152	20	61996962	ENSG00000163793	2	27351793	ENSMUSG00000000826	2	181255210	ENSGALG00000006046	20	9501741				ENSGACG00000010366	groupXII	13033573	ENSDARG00000004836	23	15276180	ENSTRUG00000004830	scaffold_226	247419
DNAJC5	ENSG00000101152	20	61996962	ENSG00000163793	2	27351793	ENSMUSG00000000826	2	181255210	ENSGALG00000006046	20	9501741				ENSGACG00000010366	groupXII	13033573	ENSDARG00000042948	8	21590456	ENSTRUG00000004022	scaffold_278	162749
DNAJC5	ENSG00000101152	20	61996962	ENSG00000163793	2	27351793	ENSMUSG00000000826	2	181255210	ENSGALG00000006046	20	9501741				ENSGACG00000010366	groupXII	13033573	ENSDARG00000042948	8	21590456	ENSTRUG00000004022	scaffold_278	162749
DNAJC5	ENSG00000101152	20	61996962	ENSG00000163793	2	27351793	ENSMUSG00000000826	2	181255210	ENSGALG00000006046	20	9501741				ENSGACG00000010366	groupXII	13033573	ENSDARG00000004836	23	15276180	ENSTRUG00000004022	scaffold_278	162749
DNAJC5	ENSG00000101152	20	61996962	ENSG00000163793	2	27351793	ENSMUSG00000000826	2	181255210	ENSGALG00000006046	20	9501741				ENSGACG00000010366	groupXII	13033573	ENSDARG00000004836	23	15276180	ENSTRUG00000004022	scaffold_278	162749
C20orf135	ENSG00000183260	20	61963295	ENSG00000204427	6	31762711	ENSMUSG00000055882	2	181227911				ENSORLG00000013112	16	17720162	ENSGACG00000009564	groupXX	11377986				ENSTRUG00000002440	scaffold_580	4690	ENSXETG00000024070	scaffold_488	237749
ZBTB46	ENSG00000130584	20	61845463				ENSMUSG00000027583	2	181125769	ENSGALG00000006062	20	9566883	ENSORLG00000009686	7	16034776							ENSTRUG00000004720	scaffold_75	532796
ZGPAT	ENSG00000197114	20	61809831				ENSMUSG00000027582	2	181099633	ENSGALG00000006092	20	9598258	ENSORLG00000000880	7	1238860	ENSGACG00000004662	groupXII	4268465	ENSDARG00000027403	11	11117970	ENSTRUG00000010488	scaffold_118	366113	ENSXETG00000026151	scaffold_1996	53853
ARFRP1	ENSG00000101246	20	61801253				ENSMUSG00000038671	2	181093805	ENSGALG00000006101	20	9604187	ENSORLG00000010647	5	19300938	ENSGACG00000011497	groupXVII	12542517	ENSDARG00000057857	Zv7_NA1600	2985	ENSTRUG00000009319	scaffold_634	13895	ENSXETG00000022246	scaffold_4326	8248
TNFRSF6B	ENSG00000026036	20	61759607				ENSMUSG00000038685	2	181054444	ENSGALG00000006123	20	9633474	ENSORLG00000019343	ultracontig90	1149961	ENSGACG00000013324	groupXII	18271118	ENSDARG00000035074	11	11069547	ENSTRUG00000009890	scaffold_220	404551
C20orf195	ENSG00000125531	20	61654817				ENSMUSG00000047841	2	180954721	ENSGALG00000021049	20	9732211
PTK6	ENSG00000101213	20	61630222				ENSMUSG00000038751	2	180928898
ARF1GAP	ENSG00000101199	20	61374610				ENSMUSG00000027575	2	180701930	ENSGALG00000005781	20	8775794	ENSORLG00000015648	5	28426570	ENSGACG00000000418	scaffold_27	850850				ENSTRUG00000007786	scaffold_79	404789	ENSXETG00000013313	scaffold_2427	15637
C20orf58	ENSG00000101198	20	61337248	ENSG00000084628	1	31425179	ENSMUSG00000027574	2	180669477	ENSGALG00000005774	20	8720738	ENSORLG00000009717	7	16185201	ENSGACG00000002604	groupXII	193052	ENSDARG00000062699	23	11685472	ENSTRUG00000004880	scaffold_75	623685
C20orf58	ENSG00000101198	20	61337248	ENSG00000188580	6	124166985	ENSMUSG00000027574	2	180669477	ENSGALG00000005774	20	8720738	ENSORLG00000014657	7	21983701	ENSGACG00000002604	groupXII	193052	ENSDARG00000062699	23	11685472	ENSTRUG00000004880	scaffold_75	623685
C20orf58	ENSG00000101198	20	61337248	ENSG00000185942	8	63324187	ENSMUSG00000027574	2	180669477	ENSGALG00000005774	20	8720738				ENSGACG00000002604	groupXII	193052	ENSDARG00000062699	23	11685472	ENSTRUG00000004880	scaffold_75	623685
C20orf58	ENSG00000101198	20	61337248	ENSG00000185942	8	63324187	ENSMUSG00000027574	2	180669477	ENSGALG00000005774	20	8720738				ENSGACG00000002604	groupXII	193052	ENSDARG00000042961	8	21517860	ENSTRUG00000004880	scaffold_75	623685
C20orf58	ENSG00000101198	20	61337248	ENSG00000185942	8	63324187	ENSMUSG00000027574	2	180669477	ENSGALG00000005774	20	8720738				ENSGACG00000002604	groupXII	193052	ENSDARG00000042961	8	21517860	ENSTRUG00000004880	scaffold_75	623685
C20orf58	ENSG00000101198	20	61337248	ENSG00000185942	8	63324187	ENSMUSG00000027574	2	180669477	ENSGALG00000005774	20	8720738				ENSGACG00000002604	groupXII	193052	ENSDARG00000042961	8	21517860	ENSTRUG00000004880	scaffold_75	623685
YTHDF1	ENSG00000149658	20	61297229	ENSG00000185728	8	64243675	ENSMUSG00000038848	2	180639084	ENSGALG00000005745	20	8691047	ENSORLG00000009739	7	16223748	ENSGACG00000002613	groupXII	229155	ENSDARG00000016447	8	21529906	ENSTRUG00000005049	scaffold_75	654214	ENSXETG00000027086	scaffold_1469	37726
YTHDF1	ENSG00000149658	20	61297229	ENSG00000198492	1	28935723	ENSMUSG00000038848	2	180639084	ENSGALG00000005745	20	8691047	ENSORLG00000014665	7	21990708	ENSGACG00000002613	groupXII	229155	ENSDARG00000016447	8	21529906	ENSTRUG00000005049	scaffold_75	654214	ENSXETG00000027086	scaffold_1469	37726
YTHDF1	ENSG00000149658	20	61297229	ENSG00000185728	8	64243675	ENSMUSG00000038848	2	180639084	ENSGALG00000005745	20	8691047				ENSGACG00000012014	groupXII	15762583	ENSDARG00000016447	8	21529906	ENSTRUG00000004288	scaffold_226	229780	ENSXETG00000027086	scaffold_1469	37726
YTHDF1	ENSG00000149658	20	61297229	ENSG00000198492	1	28935723	ENSMUSG00000038848	2	180639084	ENSGALG00000005745	20	8691047				ENSGACG00000012014	groupXII	15762583	ENSDARG00000016447	8	21529906	ENSTRUG00000004288	scaffold_226	229780	ENSXETG00000027086	scaffold_1469	37726
BHLHB4	ENSG00000125533	20	61107724	ENSG00000180828	8	65655368	ENSMUSG00000045493	2	180509086	ENSGALG00000005718	20	8476996	ENSORLG00000009742	7	16282753				ENSDARG00000037588	23	15455215	ENSTRUG00000005237	scaffold_75	696892	ENSXETG00000006104	scaffold_4097	1937
C20orf11	ENSG00000101193	20	61039886				ENSMUSG00000027573	2	180444972	ENSGALG00000005700	20	8419225	ENSORLG00000014687	7	22025437	ENSGACG00000011994	groupXII	15749494	ENSDARG00000022768	8	21571965	ENSTRUG00000004712	scaffold_226	242940	ENSXETG00000006105	scaffold_2534	12884
C20orf11	ENSG00000101193	20	61039886				ENSMUSG00000027573	2	180444972	ENSGALG00000005700	20	8419225	ENSORLG00000009782	7	16335785	ENSGACG00000002635	groupXII	318973	ENSDARG00000037589	23	15310828	ENSTRUG00000004712	scaffold_226	242940	ENSXETG00000006105	scaffold_2534	12884
C20orf11	ENSG00000101193	20	61039886				ENSMUSG00000027573	2	180444972	ENSGALG00000005700	20	8419225				ENSGACG00000002635	groupXII	318973	ENSDARG00000022768	8	21571965	ENSTRUG00000005472	scaffold_75	726457	ENSXETG00000006105	scaffold_2534	12884
C20orf11	ENSG00000101193	20	61039886				ENSMUSG00000027573	2	180444972	ENSGALG00000005700	20	8419225				ENSGACG00000002635	groupXII	318973	ENSDARG00000037589	23	15310828	ENSTRUG00000005472	scaffold_75	726457	ENSXETG00000006105	scaffold_2534	12884
TCFL5	ENSG00000101190	20	60942913				ENSMUSG00000038932	2	180356667	ENSGALG00000005635	20	8360165
C20orf20	ENSG00000101189	20	60898250				ENSMUSG00000027569	2	180317463	ENSGALG00000005531	20	8309785	ENSORLG00000018403	ultracontig89	548359	ENSGACG00000000527	scaffold_139	217479	ENSDARG00000028894	23	10186917	ENSTRUG00000006219	scaffold_398	132626	ENSXETG00000006112	scaffold_1284	114013
NTSR1	ENSG00000101188	20	60810634	ENSG00000169006	2	11715756	ENSMUSG00000027568	2	180234681				ENSORLG00000002419	7	5425949	ENSGACG00000004431	groupXII	3958137				ENSTRUG00000008186	scaffold_220	283276
C20orf151	ENSG00000130701	20	60418688				ENSMUSG00000038980	2	180012351	ENSGALG00000005348	20	7947485
RPS21	ENSG00000171858	20	60395500				ENSMUSG00000039001	2	179992122	ENSGALG00000005338	20	7917053	ENSORLG00000019065	ultracontig88	618090				ENSDARG00000025850	23	6866210	ENSTRUG00000000312	scaffold_2793	5408	ENSXETG00000002012	scaffold_531	677535
RPS21	ENSG00000171858	20	60395500				ENSMUSG00000052192	16	35573403	ENSGALG00000005338	20	7917053
LAMA5	ENSG00000130702	20	60317516	ENSG00000053747	18	19523560	ENSMUSG00000015647	2	179911078	ENSGALG00000005321	20	7812354	ENSORLG00000019677	ultracontig90	1377780	ENSGACG00000010405	groupXII	13049591	ENSDARG00000058543	23	7213084	ENSTRUG00000002499	scaffold_278	117509	ENSXETG00000002008	scaffold_531	549814
ADRM1	ENSG00000130706	20	60311422				ENSMUSG00000039041	2	179906332	ENSGALG00000005200	20	7803728	ENSORLG00000014864	7	22183613	ENSGACG00000011924	groupXII	15663866	ENSDARG00000058560	23	7206749	ENSTRUG00000006087	scaffold_226	311792	ENSXETG00000002007	scaffold_531	539604
ADRM1	ENSG00000130706	20	60311422				ENSMUSG00000042165	3	92232092	ENSGALG00000005200	20	7803728	ENSORLG00000019745	ultracontig90	1498047	ENSGACG00000011924	groupXII	15663866
ADRM1	ENSG00000130706	20	60311422				ENSMUSG00000039041	2	179906332	ENSGALG00000005200	20	7803728				ENSGACG00000010370	groupXII	13044667
ADRM1	ENSG00000130706	20	60311422				ENSMUSG00000042165	3	92232092	ENSGALG00000005200	20	7803728				ENSGACG00000010370	groupXII	13044667
HRH3	ENSG00000101180	20	60223422	ENSG00000134489	18	20294591	ENSMUSG00000039059	2	179834178	ENSGALG00000005170	20	7752314							ENSDARG00000035942	7	37629429				ENSXETG00000002004	scaffold_531	412636
GTPBP5	ENSG00000101181	20	60191476				ENSMUSG00000039069	2	179806498	ENSGALG00000005164	20	7736482	ENSORLG00000011791	7	18402118	ENSGACG00000015104	scaffold_68	416383	ENSDARG00000063574	23	551979	ENSTRUG00000001561	scaffold_1495	17343	ENSXETG00000002001	scaffold_531	401819
SS18L1	ENSG00000184402	20	60152217	ENSG00000141380	18	21850217	ENSMUSG00000039086	2	179777214	ENSGALG00000005145	20	7721349				ENSGACG00000015102	scaffold_68	408654							ENSXETG00000001999	scaffold_531	386816
SS18L1	ENSG00000184402	20	60152217	ENSG00000008324	3	42607302	ENSMUSG00000039086	2	179777214	ENSGALG00000005145	20	7721349				ENSGACG00000015102	scaffold_68	408654							ENSXETG00000001999	scaffold_531	386816
TAF4	ENSG00000130699	20	59983250	ENSG00000141384	18	22060407	ENSMUSG00000039117	2	179646851	ENSGALG00000005121	20	7652285	ENSORLG00000011854	7	18419925	ENSGACG00000009979	groupXVII	10017648				ENSTRUG00000001439	scaffold_1495	506	ENSXETG00000001996	scaffold_531	321379
TAF4	ENSG00000130699	20	59983250	ENSG00000141384	18	22060407	ENSMUSG00000039117	2	179646851	ENSGALG00000005121	20	7652285	ENSORLG00000013539	5	26093440	ENSGACG00000015092	scaffold_68	369243				ENSTRUG00000011488	scaffold_33	741629	ENSXETG00000001996	scaffold_531	321379
CTSB	ENSG00000164733	8	11737442				ENSMUSG00000021939	14	63741353	ENSGALG00000016666	3	110173920	ENSORLG00000011080	3	23529295	ENSGACG00000016202	groupII	13766137	ENSDARG00000055120	17	27785711	ENSTRUG00000009391	scaffold_155	538356	ENSXETG00000000671	scaffold_63	2525725
CTSB	ENSG00000164733	8	11737442				ENSMUSG00000021939	14	63741353	ENSGALG00000016666	3	110173920	ENSORLG00000017347	24	17060725	ENSGACG00000010234	groupXVIII	10162714	ENSDARG00000067570	Zv7_NA1291	4503	ENSTRUG00000009391	scaffold_155	538356	ENSXETG00000000671	scaffold_63	2525725
CTSB	ENSG00000164733	8	11737442				ENSMUSG00000021939	14	63741353	ENSGALG00000016666	3	110173920				ENSGACG00000010234	groupXVIII	10162714	ENSDARG00000055120	17	27785711	ENSTRUG00000012315	scaffold_72	743499	ENSXETG00000000671	scaffold_63	2525725
CTSB	ENSG00000164733	8	11737442				ENSMUSG00000021939	14	63741353	ENSGALG00000016666	3	110173920				ENSGACG00000010234	groupXVIII	10162714	ENSDARG00000067570	Zv7_NA1291	4503	ENSTRUG00000012315	scaffold_72	743499	ENSXETG00000000671	scaffold_63	2525725
FDFT1	ENSG00000079459	8	11697599				ENSMUSG00000021273	14	63765242	ENSGALG00000016665	3	110161011	ENSORLG00000017362	24	17067254	ENSGACG00000010266	groupXVIII	10166988	ENSDARG00000060260	20	54202148	ENSTRUG00000012217	scaffold_72	738030
NEIL2	ENSG00000154328	8	11664627				ENSMUSG00000035121	14	63801282	ENSGALG00000016664	3	110156827
GATA4	ENSG00000136574	8	11599162	ENSG00000130700	20	60471948	ENSMUSG00000021944	14	63817752	ENSGALG00000016662	3	110129452	ENSORLG00000017374	24	17079864	ENSGACG00000010274	groupXVIII	10178187	ENSDARG00000035759	20	54174547	ENSTRUG00000012112	scaffold_72	729599	ENSXETG00000000673	scaffold_63	2572173
GATA4	ENSG00000136574	8	11599162	ENSG00000141448	18	18003414	ENSMUSG00000021944	14	63817752	ENSGALG00000016662	3	110129452				ENSGACG00000010274	groupXVIII	10178187	ENSDARG00000035759	20	54174547	ENSTRUG00000012112	scaffold_72	729599	ENSXETG00000000673	scaffold_63	2572173
GATA4	ENSG00000136574	8	11599162	ENSG00000179348	3	129680962	ENSMUSG00000021944	14	63817752	ENSGALG00000016662	3	110129452				ENSGACG00000010274	groupXVIII	10178187	ENSDARG00000035759	20	54174547	ENSTRUG00000012112	scaffold_72	729599	ENSXETG00000000673	scaffold_63	2572173
GATA4	ENSG00000136574	8	11599162	ENSG00000107485	10	8136673	ENSMUSG00000021944	14	63817752	ENSGALG00000016662	3	110129452				ENSGACG00000010274	groupXVIII	10178187	ENSDARG00000035759	20	54174547	ENSTRUG00000012112	scaffold_72	729599	ENSXETG00000000673	scaffold_63	2572173
GATA4	ENSG00000136574	8	11599162	ENSG00000102145	X	48529906	ENSMUSG00000021944	14	63817752	ENSGALG00000016662	3	110129452				ENSGACG00000010274	groupXVIII	10178187	ENSDARG00000035759	20	54174547	ENSTRUG00000012112	scaffold_72	729599	ENSXETG00000000673	scaffold_63	2572173
BLK	ENSG00000136573	8	11388930				ENSMUSG00000014453	14	63991674	ENSGALG00000016661	3	110052753
C8orf13	ENSG00000154319	8	11316391	ENSG00000183615	1	32485405	ENSMUSG00000035095	14	64055292	ENSGALG00000016653	3	110013246	ENSORLG00000016424	24	13950931	ENSGACG00000010882	groupXVIII	10919991	ENSDARG00000023952	20	18847024	ENSTRUG00000005272	scaffold_72	127513
C8orf13	ENSG00000154319	8	11316391	ENSG00000183615	1	32485405	ENSMUSG00000035095	14	64055292	ENSGALG00000016653	3	110013246				ENSGACG00000010882	groupXVIII	10919991	ENSDARG00000067665	Zv7_scaffold2547	278252	ENSTRUG00000005272	scaffold_72	127513
AMAC1L2	ENSG00000177710	8	11225905	ENSG00000164729	17	30543652	ENSMUSG00000018776	11	69573394
MTMR9	ENSG00000104643	8	11179410	ENSG00000139505	13	24719372	ENSMUSG00000035078	14	64142314	ENSGALG00000016649	3	109935098	ENSORLG00000016398	24	13869784	ENSGACG00000010859	groupXVIII	10859415	ENSDARG00000015860	20	19053278	ENSTRUG00000005696	scaffold_72	174251	ENSXETG00000000685	scaffold_63	2840029
MTMR9	ENSG00000104643	8	11179410	ENSG00000102043	X	63404687	ENSMUSG00000035078	14	64142314	ENSGALG00000016649	3	109935098				ENSGACG00000010859	groupXVIII	10859415	ENSDARG00000015860	20	19053278	ENSTRUG00000005696	scaffold_72	174251	ENSXETG00000000685	scaffold_63	2840029
MTMR9	ENSG00000104643	8	11179410	ENSG00000003987	8	17199923	ENSMUSG00000035078	14	64142314	ENSGALG00000016649	3	109935098				ENSGACG00000010859	groupXVIII	10859415	ENSDARG00000015860	20	19053278	ENSTRUG00000005696	scaffold_72	174251	ENSXETG00000000685	scaffold_63	2840029
MTMR9	ENSG00000104643	8	11179410	ENSG00000087053	11	95205694	ENSMUSG00000035078	14	64142314	ENSGALG00000016649	3	109935098				ENSGACG00000010859	groupXVIII	10859415	ENSDARG00000015860	20	19053278	ENSTRUG00000005696	scaffold_72	174251	ENSXETG00000000685	scaffold_63	2840029
MTMR9	ENSG00000104643	8	11179410	ENSG00000063601	X	149612527	ENSMUSG00000035078	14	64142314	ENSGALG00000016649	3	109935098				ENSGACG00000010859	groupXVIII	10859415	ENSDARG00000015860	20	19053278	ENSTRUG00000005696	scaffold_72	174251	ENSXETG00000000685	scaffold_63	2840029
MTMR9	ENSG00000104643	8	11179410	ENSG00000171100	X	149487727	ENSMUSG00000035078	14	64142314	ENSGALG00000016649	3	109935098				ENSGACG00000010859	groupXVIII	10859415	ENSDARG00000015860	20	19053278	ENSTRUG00000005696	scaffold_72	174251	ENSXETG00000000685	scaffold_63	2840029
MTMR9	ENSG00000104643	8	11179410	ENSG00000100241	22	49232050	ENSMUSG00000035078	14	64142314	ENSGALG00000016649	3	109935098				ENSGACG00000010859	groupXVIII	10859415	ENSDARG00000015860	20	19053278	ENSTRUG00000005696	scaffold_72	174251	ENSXETG00000000685	scaffold_63	2840029
MTMR9	ENSG00000104643	8	11179410	ENSG00000150712	5	32262868	ENSMUSG00000035078	14	64142314	ENSGALG00000016649	3	109935098				ENSGACG00000010859	groupXVIII	10859415	ENSDARG00000015860	20	19053278	ENSTRUG00000005696	scaffold_72	174251	ENSXETG00000000685	scaffold_63	2840029
MTMR9	ENSG00000104643	8	11179410	ENSG00000133812	11	9756790	ENSMUSG00000035078	14	64142314	ENSGALG00000016649	3	109935098				ENSGACG00000010859	groupXVIII	10859415	ENSDARG00000015860	20	19053278	ENSTRUG00000005696	scaffold_72	174251	ENSXETG00000000685	scaffold_63	2840029
MTMR9	ENSG00000104643	8	11179410	ENSG00000166912	15	29020705	ENSMUSG00000035078	14	64142314	ENSGALG00000016649	3	109935098				ENSGACG00000010859	groupXVIII	10859415	ENSDARG00000015860	20	19053278	ENSTRUG00000005696	scaffold_72	174251	ENSXETG00000000685	scaffold_63	2840029
MTMR9	ENSG00000104643	8	11179410	ENSG00000014914	1	148167168	ENSMUSG00000035078	14	64142314	ENSGALG00000016649	3	109935098				ENSGACG00000010859	groupXVIII	10859415	ENSDARG00000015860	20	19053278	ENSTRUG00000005696	scaffold_72	174251	ENSXETG00000000685	scaffold_63	2840029
XKR6	ENSG00000171044	8	10791075	ENSG00000206579	8	56177571	ENSMUSG00000035067	14	64413856	ENSGALG00000016646	3	109739878				ENSGACG00000010869	groupXVIII	10871813	ENSDARG00000043410	20	18907460	ENSTRUG00000005489	scaffold_72	140071	ENSXETG00000000686	scaffold_63	2876026
XKR6	ENSG00000171044	8	10791075	ENSG00000101321	20	30019466	ENSMUSG00000035067	14	64413856	ENSGALG00000016646	3	109739878	ENSORLG00000016409	24	13882541	ENSGACG00000010869	groupXVIII	10871813	ENSDARG00000043410	20	18907460	ENSTRUG00000005489	scaffold_72	140071	ENSXETG00000000686	scaffold_63	2876026
XKR6	ENSG00000171044	8	10791075	ENSG00000206579	8	56177571	ENSMUSG00000035067	14	64413856	ENSGALG00000016646	3	109739878	ENSORLG00000004398	2	24502104	ENSGACG00000014946	groupI	23434712	ENSDARG00000020443	Zv7_scaffold2547	167619	ENSTRUG00000005489	scaffold_72	140071	ENSXETG00000000686	scaffold_63	2876026
XKR6	ENSG00000171044	8	10791075	ENSG00000101321	20	30019466	ENSMUSG00000035067	14	64413856	ENSGALG00000016646	3	109739878				ENSGACG00000014946	groupI	23434712	ENSDARG00000020443	Zv7_scaffold2547	167619	ENSTRUG00000005489	scaffold_72	140071	ENSXETG00000000686	scaffold_63	2876026
XKR6	ENSG00000171044	8	10791075	ENSG00000101321	20	30019466	ENSMUSG00000035067	14	64413856	ENSGALG00000016646	3	109739878				ENSGACG00000014946	groupI	23434712	ENSDARG00000043410	20	18907460	ENSTRUG00000012716	scaffold_64	703034	ENSXETG00000000686	scaffold_63	2876026
XKR6	ENSG00000171044	8	10791075	ENSG00000101321	20	30019466	ENSMUSG00000035067	14	64413856	ENSGALG00000016646	3	109739878				ENSGACG00000014946	groupI	23434712	ENSDARG00000043410	20	18907460	ENSTRUG00000012716	scaffold_64	703034	ENSXETG00000000686	scaffold_63	2876026
XKR6	ENSG00000171044	8	10791075	ENSG00000101321	20	30019466	ENSMUSG00000035067	14	64413856	ENSGALG00000016646	3	109739878				ENSGACG00000014946	groupI	23434712	ENSDARG00000020443	Zv7_scaffold2547	167619	ENSTRUG00000012716	scaffold_64	703034	ENSXETG00000000686	scaffold_63	2876026
XKR6	ENSG00000171044	8	10791075	ENSG00000101321	20	30019466	ENSMUSG00000035067	14	64413856	ENSGALG00000016646	3	109739878				ENSGACG00000014946	groupI	23434712	ENSDARG00000020443	Zv7_scaffold2547	167619	ENSTRUG00000012716	scaffold_64	703034	ENSXETG00000000686	scaffold_63	2876026
SOX7	ENSG00000171056	8	10618688				ENSMUSG00000063060	14	64562511	ENSGALG00000016644	3	109612712	ENSORLG00000016365	24	13825054	ENSGACG00000010806	groupXVIII	10826856	ENSDARG00000030125	20	19172793	ENSTRUG00000006389	scaffold_72	202936	ENSXETG00000000693	scaffold_63	3090313
UNQ9391	ENSG00000184647	8	10420491				ENSMUSG00000034623	14	64694280
MSRA	ENSG00000175806	8	9949189				ENSMUSG00000054733	14	64741466	ENSGALG00000016641	3	109377161	ENSORLG00000008541	24	103831	ENSGACG00000005989	groupXVIII	3197059	ENSDARG00000029587	20	40042880	ENSTRUG00000012973	scaffold_120	117322	ENSXETG00000000700	scaffold_63	3204347
TNKS	ENSG00000173273	8	9450855				ENSMUSG00000031529	8	35892233	ENSGALG00000011438	4	50854700	ENSORLG00000011341	12	17793878	ENSGACG00000012837	groupXIII	14861004	ENSDARG00000062897	5	3418889	ENSTRUG00000010518	scaffold_114	522722	ENSXETG00000008155	scaffold_462	9204
TNKS	ENSG00000173273	8	9450855				ENSMUSG00000031529	8	35892233	ENSGALG00000011438	4	50854700				ENSGACG00000017729	groupXIV	9078983	ENSDARG00000062897	5	3418889	ENSTRUG00000010911	scaffold_228	338581	ENSXETG00000008155	scaffold_462	9204
PPP1R3B	ENSG00000173281	8	9031186	ENSG00000119938	10	93378183	ENSMUSG00000046794	8	36438795	ENSGALG00000011451	4	51027168	ENSORLG00000020468	scaffold1900	83	ENSGACG00000013442	scaffold_196	34119	ENSDARG00000044691	21	12479539	ENSTRUG00000003307	scaffold_44	36989	ENSXETG00000008154	scaffold_410	1030828
AC130366.5	ENSG00000215344	8	11959307	ENSG00000215340	8	12212843	ENSMUSG00000075573	14	63616914
AC130366.5	ENSG00000215344	8	11959307	ENSG00000206034	8	7157778	ENSMUSG00000075573	14	63616914
AC130366.5	ENSG00000215344	8	11959307	ENSG00000205989	8	7885347	ENSMUSG00000075573	14	63616914
AC107918.5	ENSG00000205883	8	11877239	ENSG00000204548	20	29456333	ENSMUSG00000075571	14	63652924
AC107918.5	ENSG00000205883	8	11877239	ENSG00000204547	20	29472903	ENSMUSG00000075571	14	63652924
AC107918.5	ENSG00000205883	8	11877239	ENSG00000180424	20	29492072	ENSMUSG00000075571	14	63652924
AC107918.5	ENSG00000205883	8	11877239	ENSG00000180383	20	29516970	ENSMUSG00000075571	14	63652924
AC107918.5	ENSG00000205884	8	11868855				ENSMUSG00000054763	14	63665828
TDH	ENSG00000154316	8	11234597				ENSMUSG00000021953	14	64111296	ENSGALG00000016651	3	109980263	ENSORLG00000016384	24	13858778	ENSGACG00000010817	groupXVIII	10851941	ENSDARG00000002745	20	19099387	ENSTRUG00000006102	scaffold_72	182721	ENSXETG00000000682	scaffold_63	2820034
AC105001.3	ENSG00000104637	8	10659885				ENSMUSG00000021958	14	64479201	ENSGALG00000016645	3	109623606	ENSORLG00000016376	24	13830898	ENSGACG00000010809	groupXVIII	10831936	ENSDARG00000023532	20	19112653	ENSTRUG00000006295	scaffold_72	188709	ENSXETG00000000688	scaffold_63	2998853
C8orf74	ENSG00000171060	8	10567557				ENSMUSG00000021961	14	64589909
RP1L1	ENSG00000183638	8	10501269				ENSMUSG00000046049	14	64611268
HRH4	ENSG00000134489	18	20294591	ENSG00000101180	20	60223422	ENSMUSG00000037346	18	13165499	ENSGALG00000015104	2	106554028	ENSORLG00000001382	4	3284525	ENSGACG00000014370	groupVIII	18941078	ENSDARG00000045137	Zv7_NA1383	41121	ENSTRUG00000015894	scaffold_13	1700397	ENSXETG00000004368	scaffold_1169	54678
HRH4	ENSG00000134489	18	20294591	ENSG00000101180	20	60223422	ENSMUSG00000037346	18	13165499	ENSGALG00000015104	2	106554028	ENSORLG00000001382	4	3284525	ENSGACG00000014370	groupVIII	18941078	ENSDARG00000060458	Zv7_NA1130	34708	ENSTRUG00000001856	scaffold_285	48666	ENSXETG00000004368	scaffold_1169	54678
HRH4	ENSG00000134489	18	20294591	ENSG00000101180	20	60223422	ENSMUSG00000037346	18	13165499	ENSGALG00000015104	2	106554028	ENSORLG00000016939	17	26313372	ENSGACG00000013253	groupIII	1075302	ENSDARG00000045137	Zv7_NA1383	41121	ENSTRUG00000015894	scaffold_13	1700397	ENSXETG00000004368	scaffold_1169	54678
HRH4	ENSG00000134489	18	20294591	ENSG00000101180	20	60223422	ENSMUSG00000037346	18	13165499	ENSGALG00000015104	2	106554028	ENSORLG00000016939	17	26313372	ENSGACG00000013253	groupIII	1075302	ENSDARG00000060458	Zv7_NA1130	34708	ENSTRUG00000001856	scaffold_285	48666	ENSXETG00000004368	scaffold_1169	54678
HRH4	ENSG00000134489	18	20294591	ENSG00000101180	20	60223422	ENSMUSG00000037346	18	13165499							ENSGACG00000014370	groupVIII	18941078	ENSDARG00000045137	Zv7_NA1383	41121				ENSXETG00000025188	scaffold_1169	119371
HRH4	ENSG00000134489	18	20294591	ENSG00000101180	20	60223422	ENSMUSG00000037346	18	13165499							ENSGACG00000014370	groupVIII	18941078	ENSDARG00000060458	Zv7_NA1130	34708				ENSXETG00000025188	scaffold_1169	119371
HRH4	ENSG00000134489	18	20294591	ENSG00000101180	20	60223422	ENSMUSG00000037346	18	13165499							ENSGACG00000013253	groupIII	1075302	ENSDARG00000045137	Zv7_NA1383	41121				ENSXETG00000025188	scaffold_1169	119371
HRH4	ENSG00000134489	18	20294591	ENSG00000101180	20	60223422	ENSMUSG00000037346	18	13165499							ENSGACG00000013253	groupIII	1075302	ENSDARG00000060458	Zv7_NA1130	34708				ENSXETG00000025188	scaffold_1169	119371
TAF4B	ENSG00000141384	18	22060407	ENSG00000130699	20	59983250	ENSMUSG00000054321	18	15000121	ENSGALG00000015122	2	107323574
PSMA8	ENSG00000154611	18	21967814	ENSG00000101182	20	60145186	ENSMUSG00000036743	18	14864660				ENSORLG00000016990	17	26468794	ENSGACG00000013222	groupIII	948765	ENSDARG00000010965	20	18401049	ENSTRUG00000008786	scaffold_289	270590
PSMA8	ENSG00000154611	18	21967814	ENSG00000143106	1	109745997							ENSORLG00000016990	17	26468794							ENSTRUG00000008786	scaffold_289	270590
PSMA8	ENSG00000154611	18	21967814	ENSG00000106588	7	42922985							ENSORLG00000016990	17	26468794							ENSTRUG00000008786	scaffold_289	270590
PSMA8	ENSG00000154611	18	21967814	ENSG00000041357	15	76619802							ENSORLG00000016990	17	26468794							ENSTRUG00000008786	scaffold_289	270590
SS18	ENSG00000141380	18	21850217	ENSG00000184402	60152217	20	ENSMUSG00000037013	18	14784140	ENSGALG00000015119	2	107239101	ENSORLG00000016977	17	26457642	ENSGACG00000013236	groupIII	954054	ENSDARG00000002970	18	41884736	ENSTRUG00000008991	scaffold_289	272482	ENSXETG00000006922	scaffold_684	69607
SS18	ENSG00000141380	18	21850217	ENSG00000008324	42607302	3
